# Supplementary material for: Genome-Wide Identification of Populus Malectin/Malectin-Like Domain-Containing Proteins and Expression Analyses Reveal Novel Candidates for Signaling and Regulation of Wood Development
Source: Front Plant Sci. 2020 Dec 22;11:588846. doi: 10.3389/fpls.2020.588846 (PMC7783096; doi:10.3389/fpls.2020.588846)
Supplement: Supplementary file 1 [file Table_1.XLSX]

## Sheet: Tab S1
Supplementary Table S1 Poplar malectin and malectin-like domain-containing proteins and their predicted characteristics.
																MLD	MD	LRR							SP	TMD		Protein kinase		Kinesin	Coiled coil		Others							Closest Ath based on phylogenetic analysis (Fig. 2)
Potri_ID	PtMD name	Number	Clade	Chromosome	Cluster number	Number of introns in the coding sequence	ORF (AA)	MW (kDa)	pI	Ai	GRAVY	Localization	LRR-RLK name*	LRR-RLK clade*	CAZy_family **	Malectin_like	Malectin	LRR_1	sd00031	LRR_4	LRR_6	LRR_8	LRR_9	LRRNT2	SP	TM_EGFR-like cd12087	TMH	Pkinase_Tyr	Pkinase	Kinesin	JAKMIP_CC3	CCDC73/14	DUF4709	Herpes_gE	Retrotran_gag_2	Adeno_E3_CR2	SKG6	RALF	zf_NPL4	AGI code	Ath gene name
Potri.T009900	PtMD1	1	I	scaffold_24		20	653	73.4486	8.98	88.22	-0.305	Cell membrane			CBM57		321_509					59_118; 130_186			NF		o522-544i		580_635											AT1G29720, AT1G29730, AT1G29740
Potri.011G075400	PtMD2	2	I	11	c11-1	22	1003	111.835	6.15	88.72	-0.267	Cell membrane	PtLRR-RLK334	XIII	CBM57		382_570					119_179; 184_248			NF		o598-620i		653_924											AT1G29720, AT1G29730, AT1G29740
Potri.T009100	PtMD3	3	I	scaffold_24		21	920	103.338	6.33	87.54	-0.261	Cell membrane	PtLRR-RLK357	XIII	CBM57		356_544					151_211; 231_291			NF		o564-586i		622_837											AT1G29720, AT1G29730, AT1G29740
Potri.T032700	PtMD4	4	I	scaffold_34		8	642	71.4468	5.8	83.86	-0.297	Cell membrane			CBM57		19_207								NF		i227-249o	285_561												AT1G29720, AT1G29730, AT1G29740
Potri.T009500	PtMD5	5	I	scaffold_24		11	588	65.4305	5.56	81.94	-0.356	Cytoplasm			CBM57		20_208								NF			236_507												AT1G29720, AT1G29730, AT1G29740
Potri.T009600	PtMD6	6	I	scaffold_24		9	615	68.5775	5.97	85.46	-0.31	Cell membrane			CBM57		21_209								NF			263_534												AT1G29720, AT1G29730, AT1G29740
Potri.011G073700	PtMD7	7	I	11	c11-1	8	606	67.825	6.14	86.39	-0.283	Cell membrane			CBM57		2_140								NF		i160-182o	218_525												AT1G29720, AT1G29730, AT1G29740
Potri.T010200	PtMD8	8	I	scaffold_24		6	582	64.851	5.74	82.78	-0.366	Cytoplasm			CBM57		14_202								NF			336_640												AT1G29720, AT1G29730, AT1G29740
Potri.T033300	PtMD9	9	I	scaffold_34		7	721	80.8113	6.38	82.48	-0.327	Cell membrane			CBM57		58_246								NF		o266-288i	336_640												AT1G29720, AT1G29730, AT1G29740
Potri.T032200	PtMD10	10	I	scaffold_34		8	646	71.8341	5.86	84.55	-0.303	Cell membrane			CBM57		32_221								NF		i234-256o	292_565												AT1G29720, AT1G29730, AT1G29740
Potri.T032500	PtMD11	11	I	scaffold_34		7	628	70.1201	5.57	84.17	-0.327	Cell membrane			CBM57		14_202								NF		i215-237o	273_546												AT1G29720, AT1G29730, AT1G29740
Potri.T009000	PtMD12	12	I	scaffold_24		8	560	62.6591	6.36	80.12	-0.389	Cytoplasm			CBM57		21_206								NF			243_510												AT1G29720, AT1G29730, AT1G29740
Potri.T008900	PtMD13	13	I	scaffold_24		9	544	60.6422	6.18	87.83	-0.169	Cell membrane			CBM57		1_168								NF		i187-209o	245_513												AT1G29720, AT1G29730, AT1G29740
Potri.T033000	PtMD14	14	I	scaffold_34		9	632	70.3458	5.83	83.94	-0.288	Cell membrane			CBM57		39_217								NF		o222-244i	280_551												AT1G29720, AT1G29730, AT1G29740
Potri.011G075300	PtMD15	15	I	11	c11-1	8	502	55.9895	5.71	82.93	-0.271	Cell membrane			CBM57		2_187								NF		i183-205o		243_477											AT1G29720, AT1G29730, AT1G29740
Potri.011G073300	PtMD16	16	I	11	c11-1	9	588	65.1731	5.46	77.31	-0.425	Peroxisome			CBM57		85_200								NF			334_506												AT1G29720, AT1G29730, AT1G29740
Potri.T008400	PtMD17	17	I	scaffold_24		8	686	76.8235	6.03	85.42	-0.213	Cell membrane			CBM57		80_266								NF		o10-32i, i275-297o	333_604												AT1G29720, AT1G29730, AT1G29740
Potri.T008300	PtMD18	18	I	scaffold_24		12	634	70.503	5.37	83.04	-0.247	Cell membrane			CBM57		21_206								NF		o226-248i	284_552												AT1G29720, AT1G29730, AT1G29740
Potri.T007800	PtMD19	19	I	scaffold_24		9	628	70.0045	6.18	82.29	-0.266	Cell membrane			CBM57		21_206								NF		i215-237o	273_546												AT1G29720, AT1G29730, AT1G29740
Potri.011G072800	PtMD20	20	I	11	c11-1	10	559	62.2698	5.47	86.53	-0.174	Cell membrane			CBM57		5_190								NF		i199-221o	257_528												AT1G29720, AT1G29730, AT1G29740
Potri.011G072300	PtMD21	21	II	11	c11-1		1024	114.457	5.72	95.02	-0.17	Cell membrane	PtLRR-RLK335	XIII	CBM57		397_580			273_315		129_189			1_26		o599-621i	658_927								596_634				AT1G29750	RKF1
Potri.004G063200	PtMD22	22	II	4	c4-1		1092	122.039	6.09	92.76	-0.184	Cell membrane	PtLRR-RLK336	XIII	CBM57		451_634			303_345		159_219; 230_290			NF		i21-43o,o652-674i													AT1G29750	RKF1
Potri.004G063500	PtMD23	23	II	4	c4-1		1011	112.69	5.89	88.52	-0.199	Cell membrane	PtLRR-RLK337	XIII	CBM57		405_594			277_322		86_145; 157_217			1_26		o612-634i	670_942												AT1G29750	RKF1
Potri.T032400	PtMD24	24	II	scaffold_34			623	69.8442	6.14	87.13	-0.243	Cell membrane	PtLRR-RLK375	not classified	CBM57		16_205								NF		i222-244o	281_553												AT1G29750	RKF1
Potri.011G072600	PtMD25	25	II	11	c11-1		623	69.8492	6.06	86.66	-0.249	Cell membrane	PtLRR-RLK374	not classified	CBM57		16_205								NF		i223-245o	281_553												AT1G29750	RKF1
Potri.004G135500	PtMD26	26	III	4			1029	113.422	8.49	90.29	-0.171	Cell membrane	PtLRR-RLK343	XIII	CBM57		419_608			191_236; 239_282		96_155; 287_347			NF		i13-35o,o624-646i	685_957												AT1G07650
Potri.001G385200	PtMD27	27	IV	1	c1-1		1007	110.263	5.83	90.15	-0.136	Cell membrane			CBM57		399_583					88_143; 179_239; 277_337			1_22		o477-499i,604-626o	662_933												AT1G53420, AT3G14840	, LIK1
Potri.001G384700	PtMD28	28	IV	1	c1-1		705	77.0163	8.54	93.79	-0.042	Cell membrane			CBM57		312_491			2_43		92_152; 190_250			NF		o512-534i	570_690												AT1G53420, AT3G14840	, LIK1
Potri.003G026100	PtMD29	29	IV	3	c3-1		488	53.3501	6.57	93.09	-0.054	Cell membrane			CBM57		2_125								NF		o33-55i,i111-133o,o148-170i		263_369											AT1G53420, AT3G14840	, LIK1
Potri.001G385500	PtMD30	30	IV	1	c1-1		368	40.2029	8.42	87.2	-0.11	Cell membrane			CBM57		4_150								NF		i171-193o	241_365												AT1G53420, AT3G14840	, LIK1
Potri.001G385300	PtMD31	31	V	1	c1-1		1021	112.278	5.94	99.86	-0.103	Cell membrane	PtLRR-RLK359	XIII	CBM57		420_602			242_287; 290_338		98_158; 170_230			1_18		o615-637i	640_911												AT1G53430, AT1G53440	NIR2,
Potri.001G386300	PtMD32	32	V	1	c1-1		989	109.494	6.1	97.58	-0.177	Cell membrane	PtLRR-RLK342	XIII	CBM57		385_567			159_204; 207_253; 255_303		63_123; 135_195			NF		o580-602i	640_911												AT1G53430, AT1G53440	NIR2,
Potri.011G106400	PtMD33	33	V	11			1015	111.546	5.43	93.17	-0.136	Cell membrane	PtLRR-RLK341	XIII	CBM57		415_598					121_181; 193_253; 289_349			1_26		o614-636i	673_944												AT1G53430, AT1G53440	NIR2,
Potri.001G385600	PtMD34	34	V	1	c1-1		935	102.689	5.58	97.18	-0.107	Cell membrane	PtLRR-RLK360	XIII	CBM57		320_503			193_241		121_181; 242_289;			NF		o518-540i		573_849											AT1G53430, AT1G53440	NIR2,
Potri.001G386500	PtMD35	35	V	1	c1-1		962	105.908	5.73	93.84	-0.125	Cell membrane	PtLRR-RLK339	XIII	CBM57		346_529					121_181; 217_277			NF		o544-566i	604_875												AT1G53430, AT1G53440	NIR2,
Potri.003G026300	PtMD36	36	V	3	c3-1		974	106.962	5.94	96.6	-0.096	Cell membrane			CBM57		358_541			231_279		135_219; 285_327			NF		o556-578i	616_887	616_887											AT1G53430, AT1G53440	NIR2,
Potri.003G025600	PtMD37	37	V	3	c3-1		944	103.942	6.16	96.17	-0.165	Cell membrane			CBM57		341_521			234_280		72_102; 138_198			NF		o539-561i	599_858												AT1G53430, AT1G53440	NIR2,
Potri.001G385400	PtMD38	38	V	1	c1-1		1036	113.792	5.73	96.17	-0.132	Cell membrane	PtLRR-RLK340	XIII	CBM57		421_604			246_291; 294_340		103_162; 172_234; 343_390			NF		o620-642i	679_950												AT1G53430, AT1G53440	NIR2,
Potri.003G025800	PtMD39	39	V	3	c3-1		999	109.644	5.52	99.83	-0.096	Cell membrane			CBM57		384_567			257_305		89_149; 185_245; 306_353			1_26		o582-604i	642_913!	642_913											AT1G53430, AT1G53440	NIR2,
Potri.001G385900	PtMD40	40	V	1	c1-1		982	107.616	5.48	97.49	-0.157	Cell membrane	PtLRR-RLK338	XIII	CBM57		367_550			256_302		63_123; 159_210; 214_243; 302_352			NF		o565-587i		625_896											AT1G53430, AT1G53440	NIR2,
Potri.019G004600	PtMD41	41	VI	19	c19-1		661	74.751	9.49	94.39	-0.292	Cell membrane			CBM57		270_454			105_151					NF		o471-493i								501_619					none	none
Potri.019G004800	PtMD42	42	VI	19	c19-1		598	67.1875	5.78	102.19	-0.066	Cell membrane			CBM57		340_524			180_226; 276_320					1_24		o541-563i													none	none
Potri.019G005200	PtMD43	43	VI	19	c19-1		801	89.5304	6.28	94.21	-0.2	Cell membrane			CBM57		205_389			14_59		110_170			NF		o406-428i	465_735												none	none
Potri.T072700	PtMD44	44	VI	scaffold_79			945	105.441	6.63	95.84	-0.111	Cell membrane			CBM57		354_534			191_237		287_347			1_27		i551-573o	609_880												none	none
Potri.001G308600	PtMD45	45	VI	1			1006	112.13	6.42	93.03	-0.153	Cell membrane	PtLRR-RLK344	XIII	CBM57		411_595			191_237		287_347			1_27		i612-634o	670_941												none	none
Potri.019G006100	PtMD46	46	VI	19	c19-1		528	59.0172	9.13	96.16	-0.12	Cell membrane			CBM57		2_111								NF		i128-150o	186_458												none	none
Potri.019G005000	PtMD47	47	VI	19	c19-1		565	63.9086	9.11	88.85	-0.217	Cell membrane			CBM57		68_252								NF		i269-291o	327_508												none	none
Potri.019G005300	PtMD48	48	VI	19	c19-1		1003	111.369	6.98	98.27	-0.093	Cell membrane	PtLRR-RLK348	XIII	CBM57		401_586			209_258		137_197; 281_341			1_26		o603-625i	662_933												none	none
Potri.019G007900	PtMD49	49	VI	19	c19-1		1002	111.265	7.03	94.37	-0.133	Cell membrane			CBM57		401_585					114_173; 185_242; 281_341			1_32		o602-624i	661_932												none	none
Potri.019G006000	PtMD50	50	VI	19			964	107.129	7.76	94.55	-0.177	Cell membrane	PtLRR-RLK347	XIII	CBM57		363_547			171_225		99_159; 243_303			NF		o564-586i	623_894												none	none
Potri.019G005700	PtMD51	51	VI	19	c19-1		978	108.271	7.74	96.29	-0.117	Cell membrane	PtLRR-RLK362	XIII	CBM57		377_561					114_173; 181_242; 257_317			1_26		o578-600i	637_908												none	none
Potri.019G009500	PtMD52	52	VI	19			618	68.4962	7.53	87.38	-0.183	Cell membrane			CBM57		55_239								NF		i256-278o	357_548												none	none
Potri.019G008900	PtMD53	53	VI	19	c19-2		972	107.613	7.18	94.48	-0.163	Cell membrane			CBM57		371_555					96_155; 167_224; 263_323			1_19		o572-594i	631_902												none	none
Potri.019G009700	PtMD54	54	VI	19	c19-2		988	109.296	7.47	97.21	-0.119	Cell membrane			CBM57		387_571					112_171; 183_243; 279_339			1_32		i13-35o,o588-610i	647_918												none	none
Potri.019G005900	PtMD55	55	VI	19	c19-1		990	109.807	8.11	96.91	-0.124	Cell membrane	PtLRR-RLK346	XIII	CBM57		389_573					137_197; 209_267; 281_341			1_32		o590-612i	649_920												none	none
Potri.019G009800	PtMD56	56	VI	19	c19-2		989	109.696	7.95	96.71	-0.133	Cell membrane	PtLRR-RLK345	XIII	CBM57		388_572			96_136		139_197; 209_266; 280_340			1_32		o589-611i	648_919												none	none
Potri.018G026800	PtMD57	57	VII	18			614	67.2038	7.08	95.64	-0.056	Extracellular			CBM57		401_587			195_245		123_183; 267_327			1_19															AT1G56145, AT1G56130, AT1G56140, AT1G56120
Potri.006G255100	PtMD58	58	VII	6			650	70.8137	5.56	96.62	-0.068	Cell membrane			CBM57		402_588			147_194; 195_265		89_135; 267_327			1_19		o611-633i													AT1G56145, AT1G56130, AT1G56140, AT1G56120
Potri.007G067900	PtMD59	59	VII	7			1036	113.685	5.35	89.99	-0.133	Cell membrane	PtLRR-RLK349	XIII	CBM57		425_611			122_170		218_275; 290_350			1_27		i5-27o,o637-659i	695_963									626_663			AT1G56145, AT1G56130, AT1G56140, AT1G56120
Potri.003G148000	PtMD60	60	VII	3			1041	113.995	5.12	90.02	-0.106	Cell membrane	PtLRR-RLK350	XIII	CBM57		422_609			193_238		121_181; 313_371			1_34		i7-29o,o601-623i,i636-658o	691_959												AT1G56145, AT1G56130, AT1G56140, AT1G56120
Potri.001G082900	PtMD61	61	VII	1			1041	114.031	5.6	92.44	-0.102	Cell membrane	PtLRR-RLK351	XIII	CBM57		426_613					124_184; 244_304; 317_375			1_34		o10-32i,i639-661o	695_963												AT1G56145, AT1G56130, AT1G56140, AT1G56120
Potri.016G092700	PtMD62	62	VIII	16			847	94.7435	8.77	96.01	-0.201	Cell membrane	PtLRR-RLK352	XIII	CBM57		320_495			72_143; 149_192		3_60; 199_262			NF		o504-526i	562_830												none	none
Potri.010G155800	PtMD63	63	VIII	10	c10-1		274	31.0108	9.19	94.67	-0.136	Cell membrane			CBM57		12_193								NF		o207-226i													none	none
Potri.006G014300	PtMD64	64	VIII	6	c6-1		637	71.554	9.24	88.95	-0.36	Cell membrane			CBM57		64_245								NF		i259-278o	312_620												none	none
Potri.006G014100	PtMD65	65	VIII	6	c6-1		283	32.0248	8.52	92.26	-0.17	Cell membrane			CBM57		22_203								NF															none	none
Potri.016G061500	PtMD66	66	VIII	16			1018	113.463	8.63	95.14	-0.173	Cell membrane			CBM57		474_654			142_187; 307_353		236_295; 369_415			1_25		o669-691i	725_1003										19_61		none	none
Potri.010G155200	PtMD67	67	VIII	10	c10-1		787	87.4292	7.26	93.42	-0.136	Cell membrane			CBM57		301_399					4_58; 70_132; 230_282	144_185		NF				480_750											none	none
Potri.016G011400	PtMD68	68	VIII	16	c16-1		1084	120.93	8.63	8.63	-0.196	Cell membrane			CBM57		517_702					211_271; 274_319; 331_389; 402_461			NF			776_1046												none	none
Potri.016G012100	PtMD69	69	VIII	16	c16-1		581	64.3458	7.12	89.79	-0.144	Cell membrane			CBM57		19_207								NF				278_549											none	none
Potri.016G011200	PtMD70	70	VIII	16	c16-1		613	68.3625	8.5	87.49	-0.196	Cell membrane			CBM57		45_236								1_17				278_549											none	none
Potri.010G155600	PtMD71	71	VIII	10	c10-1		1009	112.072	7.69	89.19	-0.214	Cell membrane			CBM57		445_636					133_193; 197_241; 254_313; 329_388			1_29				706_972											none	none
Potri.019G094800	PtMD72	72	IX	19	c19-3		856	95.9271	5.56	95.07	-0.227	Cell membrane				27_356						408_468			NF		o510-532i	571_734; 740_823												no clear orthologue
Potri.019G109600	PtMD73	73	IX	19	c19-4		869	97.6074	5.65	98.23	-0.155	Cell membrane				24_352						405_465			1_20		o507-529i	568_836												no clear orthologue
Potri.019G094300	PtMD74	74	IX	19	c19-3		824	92.2936	5.53	98.76	-0.09	Cell membrane				12_345						398_479			NF		o500-522i	561_681; 691_791												no clear orthologue
Potri.019G094600	PtMD75	75	IX	19	c19-3		785	87.9813	5.29	94.99	-0.152	Cell membrane	PtLRR-RLK8	I-a		12_345						397_477			NF			522_642; 652_752												no clear orthologue
Potri.019G111100	PtMD76	76	IX	19	c19-4		840	94.3554	5.67	94.35	-0.25	Cell membrane	PtLRR-RLK15	I-a		52_207						407_467			1_30			568_836												no clear orthologue
Potri.019G109400	PtMD77	77	IX	19	c19-4		898	100.977	5.75	97.71	-0.115	Cell membrane				52_381						459_514			1_30		o549-571i,i678-700o		594_864											no clear orthologue
Potri.019G094700	PtMD78	78	IX	19	c19-3		618	69.9099	6.37	95.4	-0.196	Cell membrane				52_383						435_495			1_30		o537-559i													no clear orthologue
Potri.019G094200	PtMD79	79	IX	19	c19-3		805	90.6739	5.75	95.78	-0.153	Cell membrane	PtLRR-RLK5	I-a		9_298						350_410			NF		i450-472o	547_815												no clear orthologue
Potri.019G110800	PtMD80	80	IX	19	c19-4		852	95.5666	6.08	91.84	-0.23	Cell membrane				18_340						435_495			NF		o358-380i,i487-509o													no clear orthologue
Potri.019G109900	PtMD81	81	IX	19	c19-4		848	95.6103	7.56	95.05	-0.246	Cell membrane	PtLRR-RLK3	I-a		38_331						407_464			NF		o483-505i	547_815												no clear orthologue
Potri.019G110600	PtMD82	82	IX	19	c19-4		808	91.0069	5.83	96.25	-0.2	Cell membrane	PtLRR-RLK2	I-a		4_299						251_411			NF		i451-473o	507_775												no clear orthologue
Potri.019G110400	PtMD83	83	IX	19	c19-4		870	97.8036	6.07	90.85	-0.236	Cell membrane				23_344						396_456			NF			569_837												no clear orthologue
Potri.010G052800	PtMD84	84	X	10			934	104.475	6.72	92.47	-0.227	Cell membrane	PtLRR-RLK10	I-a		28_362						415_496			1_20		o532-554i	611_880												AT2G37050
Potri.008G181200	PtMD85	85	X	8			932	104.518	6.87	90.79	-0.247	Cell membrane	PtLRR-RLK9	I-a		28_362						437_496			1_20		o532-554i	611_880												AT1G67720
Potri.016G084900	PtMD86	86	X	16			921	101.857	5.74	90.07	-0.157	Cell membrane	PtLRR-RLK12	I-a		27_359				455_501					1_20		o524-546i	594_866												AT2G37050
Potri.006G132100	PtMD87	87	X	6			924	102.588	5.64	89.68	-0.2	Cell membrane	PtLRR-RLK11	I-a		29_361				457_503					1_22		i5-27o,o527-549i	596_868												AT1G67720
Potri.002G242700	PtMD88	88	XI	2			923	101.901	5.3	95.23	-0.079	Cell membrane	PtLRR-RLK32	I-b		50_367						459_518			1_38	577_606	o15-37i,i577-599o		636_907											AT5G48740
Potri.007G004700	PtMD89	89	none	7			933	104	6.32	85.56	-0.238	Cell membrane	PtLRR-RLK16	I-a	CBM57	37_351				452_495	427_445				1_30		o5-27i,i516-538o	591_863												none	none
Potri.T061100	PtMD90	90	XII	scaffold_61			826	91.3231	6.86	90.47	-0.147	Cell membrane				31_391									1_22		o406-428i	486_756												AT5G24010
Potri.017G143000	PtMD91	91	XII	17			834	92.3333	7.58	88.78	-0.178	Cell membrane				39_399									1_30		o414-436i	494_764												AT5G24010
Potri.004G079700	PtMD92	92	XII	4			827	91.3298	7.87	86.22	-0.207	Cell membrane				31_391									1_22		o407-429i	487_757												AT5G24010
Potri.014G088100	PtMD93	93	XII	14			487	54.0891	8.12	94.76	-0.064	Cell membrane				38_394									1_28		o419-438i													AT4G00300
Potri.010G213200	PtMD94	94	XII	10	c10-2		819	91.591	5.51	91.55	-0.081	Cell membrane				34_386									1_18	409_440	o409-431i	487_756												no clear ortholog, similar to AT2G39360, AT5G59700, AT3G46290, AT1G30570	no clear ortholog, similar to CVY1, , HERK1, HERK2
Potri.001G234200	PtMD95	95	XII	1			833	91.2303	6.16	87.64	-0.047	Cell membrane				35_385									1_26		o409-431i	493_761												AT5G59700, AT3G46290	, HERK1
Potri.009G026600	PtMD96	96	XII	9			833	90.9159	5.59	86.57	0.055	Cell membrane				35_385									1_26	412_442	o5-27i,i408-430o	493_723												AT5G59700, AT3G46290	, HERK1
Potri.011G128000	PtMD97	97	XII	11			844	92.3507	5.52	88.83	-0.066	Cell membrane				36_386									1_26		i7-29o,o415-437i	503_773												AT5G54380	THE1
Potri.001G405500	PtMD98	98	XII	1			844	92.4066	5.28	88.47	-0.062	Cell membrane				36_386									1_26		i7-29o,o415-437i	503_773												AT5G54380	THE1
Potri.015G061700	PtMD99	99	XII	15			857	94.676	5.78	84.96	-0.134	Cell membrane				47_409									1_27		o435-457i	521_790												AT5G61350	ERU
Potri.004G158700	PtMD100	100	XII	4			814	90.0156	5.85	88.8	-0.077	Cell membrane				33_384									1_20		o408-430i	494_763												AT4G39110, AT2G21480	BUPS1, BUPS2
Potri.009G120400	PtMD101	101	XII	9			783	86.7608	5.86	88.67	-0.142	Cell membrane				23_355									NF			465_734												AT4G39110, AT2G21480	BUPS1, BUPS2
Potri.005G143200	PtMD102	102	XII	5	c5-1		844	93.5888	6.16	89.27	-0.096	Cell membrane				40_396									1_31		i415-437o	502_772												no clear ortholog	no clear ortholog
Potri.005G143700	PtMD103	103	XII	5	c5-1		625	69.2158	5.8	84.98	-0.22	Cell membrane				6_193									NF		i212-234o	292_568												no clear ortholog	no clear ortholog
Potri.005G140400	PtMD104	104	XII	5			705	78.42	6.28	84.17	-0.243	Cell membrane				109_275									NF			372_648												no clear ortholog	no clear ortholog
Potri.005G144200	PtMD105	105	XII	5	c5-1		810	90.5383	5.84	86.38	-0.151	Cell membrane				31_380									1_22		o401-423i	479_755												no clear ortholog	no clear ortholog
Potri.005G143400	PtMD106	106	XII	5	c5-1		813	91.171	6.09	84.5	-0.194	Cell membrane				34_383									1_25		i7-26o	480_756												no clear ortholog	no clear ortholog
Potri.005G143500	PtMD107	107	XII	5	c5-1		795	88.3734	5.85	84.33	-0.197	Cell membrane				31_381									1_22			448_724												no clear ortholog	no clear ortholog
Potri.005G143600	PtMD108	108	XII	5	c5-1		813	90.4361	5.9	86.67	-0.14	Cell membrane				31_381									1_22			480_756												no clear ortholog	no clear ortholog
Potri.005G144100	PtMD109	109	XII	5	c5-1		813	90.9044	5.73	83.68	-0.203	Cell membrane				31_381									1_22			480_756												no clear ortholog	no clear ortholog
Potri.001G467000	PtMD110	110	XII	1			842	93.2325	5.73	87.54	-0.172	Cell membrane			CBM57	36_399									1_29		o10-27i,i423-445o	519_787												AT1G30570	HERK2
Potri.011G164700	PtMD111	111	XII	11	c11-2		836	92.7461	6.29	86.41	-0.187	Cell membrane			CBM57	34_402									1_29		i7-24o,o429-451i	522_790												AT1G30570	HERK2
Potri.011G165800	PtMD112	112	XII	11	c11-2		834	93.199	6.46	81.24	-0.205	Cell membrane				61_407									1_32		o10-32i,i435-457o	495_772												no clear ortholog	no clear ortholog
Potri.T142900	PtMD113	113	XII	scaffold_388			834	93.3426	7.52	82.87	-0.191	Cell membrane				70_407									1_32		o10-32i,i435-457o	495_772												no clear ortholog	no clear ortholog
Potri.010G140000	PtMD114	114	XII	10			758	84.9755	6.59	75.88	-0.305	Cell membrane				256_372									NF		i9-31o	426_703												no clear ortholog	no clear ortholog
Potri.017G096000	PtMD115	115	XII	17	c17-1		898	100.457	6.17	81.19	-0.274	Cell membrane			CBM57	53_426									NF		o15-37i,i464-486o	544_816												no clear ortholog	no clear ortholog
Potri.017G096600	PtMD116	116	XII	17	c17-1		879	98.1429	5.99	79.74	-0.275	Cell membrane			CBM57	38_410									1_21		o300-322i,i445-467o	525_797												no clear ortholog	no clear ortholog
Potri.017G095900	PtMD117	117	XII	17	c17-1		882	98.6777	5.97	82.34	-0.254	Cell membrane			CBM57	37_410									1_21		o452-474i	528_800												no clear ortholog	no clear ortholog
Potri.017G098200	PtMD118	118	XII	17	c17-1		877	98.205	5.99	81.58	-0.277	Cell membrane			CBM57	37_410									1_21		o449-471i	525_795												no clear ortholog	no clear ortholog
Potri.017G096800	PtMD119	119	XII	17	c17-1		782	87.7751	7.93	84.88	-0.207	Endoplasmic reticulum, membrane				52_424									NF		i13-35o,o314-336i,i459-481o	494_757												no clear ortholog	no clear ortholog
Potri.017G098400	PtMD120	120	XII	17	c17-1		809	90.829	6.17	84.59	-0.256	Cell membrane				37_409									1_21		o448-470i	503_773												no clear ortholog	no clear ortholog
Potri.017G096400	PtMD121	121	XII	17	c17-1		636	71.5118	6.56	76.76	-0.382	Cell membrane				14_173									NF	201_235	i202-224o	282_554												no clear ortholog	no clear ortholog
Potri.017G097500	PtMD122	122	XII	17	c17-1		898	99.8576	5.67	83.6	-0.202	Cell membrane				49_422									NF	459_490	o459-481i	541_808												no clear ortholog	no clear ortholog
Potri.017G097800	PtMD123	123	XII	17	c17-1		878	97.1858	5.75	85.5	-0.19	Cell membrane				51_402									NF	442_470	o15-37i,i439-461o	521_788												no clear ortholog	no clear ortholog
Potri.017G096200	PtMD124	124	XII	17	c17-1		379	42.2449	7.12	86.7	-0.169	Cell membrane				4_202									NF	240_271	o240-262i													no clear ortholog	no clear ortholog
Potri.017G095600	PtMD125	125	XII	17	c17-1		620	69.3172	5.36	83.35	-0.287	Cell membrane				17_217									NF			272_530												no clear ortholog	no clear ortholog
Potri.006G110000	PtMD126	126	XII	6			893	97.3768	5.95	81.01	-0.215	Cell membrane			CBM57	35_405									1_24		i7-29o,o446-468i	537_807						412_492						AT3G51550	FER
Potri.016G138700	PtMD127	127	XII	16			894	96.9044	5.83	83.97	-0.157	Cell membrane			CBM57	38_408									1_27	446_481	i7-29o,o447-469i	538_808												AT3G51550	FER
Potri.010G145600	PtMD128	128	XII	10			858	94.5854	6.05	79.43	-0.263	Cell membrane				39_402									1_22	438_466	i7-24o,o439-461i	527_797												AT3G04690, AT5G28680	ANX1, ANX2
Potri.008G105500	PtMD129	129	XII	8			854	93.8094	5.97	79.82	-0.254	Cell membrane				37_400									1_23		i7-24o,o437-459i	525_795												AT3G04690, AT5G28680	ANX1, ANX2
Potri.005G055200	PtMD130	130	XII	5			859	95.5006	5.86	78.1	-0.331	Cell membrane				35_399									1_25		i5-27o	520_790												AT3G04690, AT5G28680	ANX1, ANX2
Potri.013G042500	PtMD131	131	XII	13			861	95.7561	6.33	79.41	-0.329	Cell membrane				35_399									1_20	434_465	o5-27i,i436-458o	522_792												AT3G04690, AT5G28680	ANX1, ANX2
Potri.011G056800	PtMD132	132	XIII	11			624	67.9432	6.67	90.87	-0.044	Cell membrane			CBM57	31_365						433_305			1_22		o550-572i													AT1G28340	RLP4/MLLR2
Potri.004G047300	PtMD133	133	XIII	4			624	68.6529	7.62	86.63	-0.138	Cell membrane			CBM57	31_365						445_505			1_22		i5-27o,o552-571i													AT1G28340	RLP4/MLLR2
Potri.010G129300	PtMD134	134	XIII	10			622	68.3875	5.55	88.68	-0.072	Cell membrane			CBM57	29_360			441_502						1_19		o550-571i													AT1G25570	MLLR1
Potri.008G117000	PtMD135	135	XIII	8			622	68.4895	5.14	87.72	-0.104	Cell membrane			CBM57	29_360			457_502						1_19		o550-571i													AT1G25570	MLLR1
Potri.010G213100	PtMD136	136	XIII	10	c10-2		278	30.8463	5.88	95.68	-0.023	Extracellular				1_249									NF															no celar ortholog	no celar ortholog
Potri.010G090800	PtMD137	137	XIII	10			513	55.8599	5.75	94.99	-0.022	Extracellular				31_350				449_496				358_397	1_21															AT3G05990	MLLR3
Potri.008G150200	PtMD138	138	XIII	8			516	56.5443	6.19	90.1	-0.073	Extracellular				31_352				451_496				360_399	1_21															AT3G05990	MLLR3
Potri.009G102300	PtMD139	139	XIII	9			519	57.4674	6.71	90.13	-0.118	Extracellular				28_348						396_436; 442_483		363_395	1_19															AT3G19230	MLLR4
Potri.013G030700	PtMD140	140	XIII	13	c13-1		305	34.0554	4.84	86.85	-0.102	Extracellular				120_290									1_19															AT3G46240, AT1G24485, AT3G46280, AT3G46260, AT3G46270
Potri.013G030100	PtMD141	141	XIII	13	c13-1		564	61.2993	5.08	85.85	-0.048	Cell membrane				23_250		415_437		367_411					1_19		o481-503i													AT3G46240, AT1G24485, AT3G46280, AT3G46260, AT3G46270
Potri.005G043700	PtMD142	142	XIII	5			590	63.6094	4.55	87.75	-0.081	Cell membrane				24_340				416_465					1_20		o507-529i													AT3G46240, AT1G24485, AT3G46280, AT3G46260, AT3G46270
Potri.013G030800	PtMD143	143	XIII	13	c13-1		543	59.4789	4.56	83.83	-0.098	Cell membrane				23_339						415_473			1_19		o506-528i													AT3G46240, AT1G24485, AT3G46280, AT3G46260, AT3G46270
Potri.002G110600	PtMD144	144	XIV	2			1048	117.853	8.39	82.33	-0.568	Cytoplasm			CBM57		28_167								NF					401_718		244_366; 731_769							2_21	AT2G22610
Potri.011G140000	PtMD145	145	XIV	11			1192	132.902	6.61	80.7	-0.509	Cytoplasm			CBM57		189_334								NF					535_855	374_480		863_942							AT1G72250
Potri.001G436200	PtMD146	146	XIV	1			1157	129.018	6.68	80.78	-0.483	Cytoplasm			CBM57		143_288								NF					490_810	331_435		818_897							AT1G72250
Abbreviations: Ai, aliphatic index; GRAVY, grand average of hydropathicity; MW, molecular weight; NF, not found; ORF, open reading frame; pI, isoelectric point; SP, signal peptide
* Zan et al., 2013
** Kumar et al., 2019
