# Supplementary material for: Genome-Wide Identification of Populus Malectin/Malectin-Like Domain-Containing Proteins and Expression Analyses Reveal Novel Candidates for Signaling and Regulation of Wood Development
Source: Front Plant Sci. 2020 Dec 22;11:588846. doi: 10.3389/fpls.2020.588846 (PMC7783096; doi:10.3389/fpls.2020.588846)
Supplement: Supplementary file 2 [file Table_4.XLSX]

## Sheet: Tab S4
Supplementary Table S4 Intron numbers in poplar MD transcripts based on data available at http://popgenie.org.
			Number of introns within the coding sequence
Potri_ID	PtMD ID number	Clade	transcript 1	transcript 2	transcript 3	transcript 4	transcript 5	transcript 6	transcript 7	transcript 8
Potri.T009900	PtMD1	I	20
Potri.011G075400	PtMD2	I	23	22	21
Potri.T009100	PtMD3	I	21
Potri.T032700	PtMD4	I	8	8	8	7	7	7
Potri.T009500	PtMD5	I	7
Potri.T009600	PtMD6	I	8
Potri.011G073700	PtMD7	I	7	8	4
Potri.T010200	PtMD8	I	6
Potri.T033300	PtMD9	I	11
Potri.T032200	PtMD10	I	9	9
Potri.T032500	PtMD11	I	7	7	6	7
Potri.T009000	PtMD12	I	8
Potri.T008900	PtMD13	I	8
Potri.T033000	PtMD14	I	9
Potri.011G075300	PtMD15	I	9
Potri.011G073300	PtMD16	I	12
Potri.T008400	PtMD17	I	9
Potri.T008300	PtMD18	I	10
Potri.T007800	PtMD19	I	8
Potri.011G072800	PtMD20	I	9
Potri.011G072300	PtMD21	II	7	5
Potri.004G063200	PtMD22	II	24	23	23	22	23
Potri.004G063500	PtMD23	II	23	21
Potri.T032400	PtMD24	II	7	5
Potri.011G072600	PtMD25	II	7
Potri.004G135500	PtMD26	III	23	23
Potri.001G385200	PtMD27	IV	23	22	22
Potri.001G384700	PtMD28	IV	18
Potri.003G026100	PtMD29	IV	8
Potri.001G385500	PtMD30	IV	6
Potri.001G385300	PtMD31	V	23	24
Potri.001G386300	PtMD32	V	22	23	22
Potri.011G106400	PtMD33	V	23
Potri.001G385600	PtMD34	V	20
Potri.001G386500	PtMD35	V	20
Potri.003G026300	PtMD36	V	20
Potri.003G025600	PtMD37	V	21
Potri.001G385400	PtMD38	V	23
Potri.003G025800	PtMD39	V	23
Potri.001G385900	PtMD40	V	21	21	12
Potri.019G004600	PtMD41	VI	15
Potri.019G004800	PtMD42	VI	16
Potri.019G005200	PtMD43	VI	16	15
Potri.T072700	PtMD44	VI	21
Potri.001G308600	PtMD45	VI	23	22
Potri.019G006100	PtMD46	VI	7
Potri.019G005000	PtMD47	VI	10	7
Potri.019G005300	PtMD48	VI	23	14
Potri.019G007900	PtMD49	VI	23
Potri.019G006000	PtMD50	VI	23
Potri.019G005700	PtMD51	VI	22
Potri.019G009500	PtMD52	VI	10
Potri.019G008900	PtMD53	VI	22
Potri.019G009700	PtMD54	VI	22
Potri.019G005900	PtMD55	VI	22	19	20	21	22	19
Potri.019G009800	PtMD56	VI	22	22
Potri.018G026800	PtMD57	VII	17	17
Potri.006G255100	PtMD58	VII	18	13
Potri.007G067900	PtMD59	VII	23	20	13
Potri.003G148000	PtMD60	VII	23	20	22
Potri.001G082900	PtMD61	VII	23	22	23	7	7
Potri.016G092700	PtMD62	VIII	22	21	21	10	9
Potri.010G155800	PtMD63	VIII	4	5
Potri.006G014300	PtMD64	VIII	11
Potri.006G014100	PtMD65	VIII	3	4
Potri.016G061500	PtMD66	VIII	25	25	23	19
Potri.010G155200	PtMD67	VIII	20	17	12
Potri.016G011400	PtMD68	VIII	26	13
Potri.016G012100	PtMD69	VIII	8
Potri.016G011200	PtMD70	VIII	9	5	5	8	7
Potri.010G155600	PtMD71	VIII	25
Potri.019G094800	PtMD72	IX	12	11
Potri.019G109600	PtMD73	IX	11
Potri.019G094300	PtMD74	IX	11
Potri.019G094600	PtMD75	IX	11
Potri.019G111100	PtMD76	IX	12
Potri.019G109400	PtMD77	IX	11	12
Potri.019G094700	PtMD78	IX	8
Potri.019G094200	PtMD79	IX	11
Potri.019G110800	PtMD80	IX	11
Potri.019G109900	PtMD81	IX	13
Potri.019G110600	PtMD82	IX	11
Potri.019G110400	PtMD83	IX	12
Potri.010G052800	PtMD84	X	14	11	11
Potri.008G181200	PtMD85	X	14	12
Potri.016G084900	PtMD86	X	14
Potri.006G132100	PtMD87	X	14
Potri.002G242700	PtMD88	XI	15	12
Potri.007G004700	PtMD89	none	14	12
Potri.T061100	PtMD90	XII	0
Potri.017G143000	PtMD91	XII	0
Potri.004G079700	PtMD92	XII	0
Potri.014G088100	PtMD93	XII	1
Potri.010G213200	PtMD94	XII	0	0	0
Potri.001G234200	PtMD95	XII	0
Potri.009G026600	PtMD96	XII	0
Potri.011G128000	PtMD97	XII	0
Potri.001G405500	PtMD98	XII	0
Potri.015G061700	PtMD99	XII	1
Potri.004G158700	PtMD100	XII	1
Potri.009G120400	PtMD101	XII	2
Potri.005G143200	PtMD102	XII	0	1
Potri.005G143700	PtMD103	XII	0
Potri.005G140400	PtMD104	XII	1
Potri.005G144200	PtMD105	XII	0
Potri.005G143400	PtMD106	XII	0	0
Potri.005G143500	PtMD107	XII	1
Potri.005G143600	PtMD108	XII	0
Potri.005G144100	PtMD109	XII	0
Potri.001G467000	PtMD110	XII	0
Potri.011G164700	PtMD111	XII	0
Potri.011G165800	PtMD112	XII	0
Potri.T142900	PtMD113	XII	0
Potri.010G140000	PtMD114	XII	2
Potri.017G096000	PtMD115	XII	0
Potri.017G096600	PtMD116	XII	0
Potri.017G095900	PtMD117	XII	0
Potri.017G098200	PtMD118	XII	0	1
Potri.017G096800	PtMD119	XII	1
Potri.017G098400	PtMD120	XII	2
Potri.017G096400	PtMD121	XII	1
Potri.017G097500	PtMD122	XII	0
Potri.017G097800	PtMD123	XII	1
Potri.017G096200	PtMD124	XII	1
Potri.017G095600	PtMD125	XII	2
Potri.006G110000	PtMD126	XII	0
Potri.016G138700	PtMD127	XII	0
Potri.010G145600	PtMD128	XII	0
Potri.008G105500	PtMD129	XII	0
Potri.005G055200	PtMD130	XII	0
Potri.013G042500	PtMD131	XII	0
Potri.011G056800	PtMD132	XIII	8	7
Potri.004G047300	PtMD133	XIII	8	5	5	7
Potri.010G129300	PtMD134	XIII	8	7	5
Potri.008G117000	PtMD135	XIII	8	7
Potri.010G213100	PtMD136	XIII	3
Potri.010G090800	PtMD137	XIII	8	8
Potri.008G150200	PtMD138	XIII	8	8	8	8
Potri.009G102300	PtMD139	XIII	7
Potri.013G030700	PtMD140	XIII	4
Potri.013G030100	PtMD141	XIII	10
Potri.005G043700	PtMD142	XIII	8
Potri.013G030800	PtMD143	XIII	7
Potri.002G110600	PtMD144	XIV	17	18
Potri.011G140000	PtMD145	XIV	17
Potri.001G436200	PtMD146	XIV	16	16	13	14
