# Supplementary material for: Genome-Wide Identification of Populus Malectin/Malectin-Like Domain-Containing Proteins and Expression Analyses Reveal Novel Candidates for Signaling and Regulation of Wood Development
Source: Front Plant Sci. 2020 Dec 22;11:588846. doi: 10.3389/fpls.2020.588846 (PMC7783096; doi:10.3389/fpls.2020.588846)
Supplement: Supplementary file 3 [file Table_2.XLSX]

## Sheet: Table S2
Table S2. A. thaliana malectin domain-containing proteins and their predicted domain organization.
						MLD	MD	LRR				SP							TMD		Kinase		Kinesin	Coiled coil	others
AGI code	Gene name	Clade	LRR group *	Type*	RLK group **	Malectin_like	Malectin	LRR1	LRR_4	LRR_8	LRRNT2	SP	ORF (AA)	MW (kDa)	pI	Ai	GRAVY	Localization	TM_EGFR-like cd12087	TMH	Pkinase_Tyr	Pkinase	Kinesin	JAKMIP_CC3	DUF4709	Adeno_E3_CR2	PARM	Mid2	CBP_BcsF	TTKRSYEDQ	BRE1	DUF 5468	TMEM154	MUCIN15	GRP	ASFV_J13L	Lamp	PAGK	Syndecan	Ribosomal_L13e	TMEM119	DUF1191	PRIMA1
AT1G29720		I	LRR VIIIB**	receptor	LRR VIII-2		405_593	97_117	284_327	118_178; 214_273		26_27	1019	112762.55	6.98	94.73	-0.161	Cell membrane		i5-27o,o617-639i	673_942						610_631
AT1G29730		I	LRR VIIIB**	receptor	LRR VIII-2		410_598		218_262	146_206; 280_325		35_36	915	101530.18	8.44	90.58	-0.198	Cell membrane		i13-35o	641_911
AT1G29740		I					410_598	101_121; 337_354		170_230; 279_326			1078	120053	6.52	95.53	-0.157	Cell membrane		i13-35o,o630-652i		677_947					623_644
AT1G29750	RKF1	II	LRR VIIIB**	receptor	LRR VIII-2		416_604	243_263		169_229; 289_348			1021	113463	8.21	89.13	-0.182	Cell membrane		i21-40o,o625-647i	681_952						619_638
AT1G07650		III	LRR VIIIB**	receptor	LRR VIII-2		419_609		167_216	102_155; 287_347		25_26	988	110027.29	8.59	92.84	-0.199	Cell membrane		i7-24o,o630-649i	684_956						627_641
AT1G53420		IV	LRR VIIIB**	receptor	LRR VIII-2		364_548		254_297	69_99; 158_218		24_25	953	107490.32	6.46	93.77	-0.191	Cell membrane		i7-29o,o565-587i	624_895						562_581
AT3G14840	LIK1	IV	LRR VIIIB**	co-receptor	LRR VIII-2		403_590		278_325	111_170; 182_242		26_27	1020	112276.52	5.84	88.77	-0.229	Cell membrane		i7-29o,o614-636i	672_943						608_628
AT1G53430	NILR2	V	LRR VIIIB**	receptor	LRR VIII-2		408_592		233_280	90_149; 161_221; 282_342		28_29	1038	114945.01	5.62	93.81	-0.196	Cell membrane		o608-630i	669_940						605_626
AT1G53440		V	LRR VIIIB**	receptor	LRR VIII-2		406_590		183_228; 231_277	88_147; 279_340		26_27	1035	114851	6.62	94.17	-0.189	Cell membrane		o576-598i,i605-627o	667_938						603_624
AT1G56120		VII	LRR VIIIB**	receptor	LRR VIII-2		443_629	77_97; 245_263		98_158; 266_326; 336_388			1029	112844.78	6.63	95.60	-0.061	Cell membrane	650_681	o653-675i	710_978
AT1G56130		VII	LRR VIIIB**	receptor	LRR VIII-2		277_465		213_257	17_59; 84_128; 143_203			833	91372.72	6.32	91.72	-0.153	Cell membrane	487_519	o487-509i	546_814
AT1G56140		VII	LRR VIII	co-receptor	LRR VIII-2		424_612		242_288	111_158; 163_222; 290_350		28_29	1033	113754.46	6.37	94.94	-0.122	Cell membrane	633_666	i7-26o,o636-658i	693_961
AT1G56145		VII	LRR VIIIB**	receptor			420_606	97_117	238_282	119_178; 286_346		24_25	909	100343.47	8.12	93.09	-0.151	Cell membrane		o4-22i,i628-650o	687_982
AT1G05700		IX	LRR I*	receptor	LRR I	34_355				409_469		25_26	883	98599.12	6.77	89.81	-0.146	Cell membrane		i7-26o,o510-532i		571_838
AT1G07550		IX	LRR I	receptor	LRR I	32_355				410_470		23_24	864	96784.89	5.83	97.42	-0.12	Cell membrane		o506-528i		561_827
AT1G07560		IX	LRR I	receptor	LRR I	33_356				412_480		24_25	871	96925.96	6.2	97.11	-0.139	Cell membrane		o512-534i		570_836
AT1G49100		IX	LRR I*	receptor	LRR I	33_357				413_473		24_25	888	98866.90	7.55	89.39	-0.201	Cell membrane		i5-24o,o519-541i	582_850
AT1G51790		IX	LRR I*	receptor	LRR I	32_357			435_483			23_24	934	103530.42	6.11	85.27	-0.219	Cell membrane		o519-541i	579_844
AT1G51800	IOS1	IX	LRR I*	receptor	LRR I	32_353				408_468		23_24	894	99638.6	5.82	88.62	-0.181	Cell membrane		o514-536i	586_854
AT1G51805	SIF3	IX	LRR I*	receptor		29_347				405_463		20_21	860	95297.51	5.29	92.57	-0.161	Cell membrane		o505-527i		578_845
AT1G51810		IX	LRR I*	co-receptor	LRR I	1_221				277_337			871	97230.39	5.82	91.48	-0.165	Cell membrane		o384-406i		450_718
AT1G51820	SIF4	IX	LRR I*	receptor	LRR I	29_346				402_462		20_21	623	68449.63	7.25	96.65	-0.142	Cell membrane		o506-528i		579_846
AT1G51830	SIF1	IX	LRR I*	co-receptor	LRR I	4_157				215_275			700	77463.21	5.56	94.39	-0.175	Cell membrane		o316-338i		387_654
AT1G51850	SIF2	IX				130_326				382_442		20_21	865	96120.6	5.83	88.08	-0.222	Cell membrane	480_515	o486-508i		559_826
AT1G51860		IX	LRR I*	receptor	LRR I	32_355			435_483			23_24	746	82943.41	5.57	89.48	-0.193	Cell membrane	511_544	o512-534i	584_852
AT1G51870		IX	LRR I	receptor	LRR I	32_355		414_433				23_24	889	98959.65	88.79	88.79	-0.207	Cell membrane	464_484	o461-483i	531_799
AT1G51880	RHS6	IX	LRR I*	receptor	LRR I	32_354				410_469		23_24	872	97283.8	6.26	91.08	-0.238	Cell membrane		o512-534i	566_834
AT1G51890		IX	LRR I*	receptor	LRR I	28_350			430_477			19_20	604	67679.70	5.93	85	-0.313	Cell membrane	499_528	o500-522i		571_838
AT1G51910		IX	LRR I	receptor	LRR I	32_355				411_470		23_24	876	98678.1	5.48	91.46	-0.228	Cell membrane		o509-531i	573_839
AT2G04300		IX	LRR I*	receptor	LRR I	35_347				374_434		26_27	892	99519.35	5.97	89.56	-0.203	Cell membrane		i7-24o481-503i	541_810								7_20
AT2G14440		IX	LRR I*	receptor	LRR I	32_356				412_472	369_405	23_24	886	99662.23	8.42	94.88	-0.186	Cell membrane		o510-532i	565_832					505_542
AT2G14510		IX				32_355				436_484	368_404	23_24	868	97634.6	7.19	92.93	-0.172	Cell membrane		o509-531i	564_831					504_541
AT2G19190	FRK1	IX	LRR I	receptor	LRR I	33_359				414_474		24_25	876	98711.70	6.73	93.08	-0.227	Cell membrane		i7-24o,o517-539i		574_842
AT2G19210		IX	LRR I*	receptor	LRR I	34_359				413_473		25_26	881	98433.15	6.16	91.82	-0.203	Cell membrane	523_549	o4-23i517-539o	576_846
AT2G19230		IX				33_360				414_481		24_25	1025	115559	5.74	88.49	-0.287	Cell membrane		o4-23i,i517-539o		570_839
AT2G28960		IX	LRR I*	receptor	LRR I	1_220				276_336	233_269		748	84049.01	6.05	91.83	-0.26	Cell membrane		o378-400i		442_710											349_417
AT2G28970		IX	LRR I*	receptor	LRR I	28_88; 89_252				308_368		19_20	751	83421.95	6.19	90.04	-0.174	Cell membrane		o410-432i		480_748
AT2G28990		IX	LRR I*	receptor	LRR I	28_349				405_465	361_398	19_20	884	98755.60	5.76	94.58	-0.185	Cell membrane		o507-529i	578_846
AT2G29000		IX	LRR I*	receptor		33_350				406_466		24_25	872	98085.12	6.37	93.98	-0.241	Cell membrane		i7-24o,o507-529i		565_834
AT3G21340		IX	LRR I	receptor	LRR I	36_358				414_474		27_28	703	78290.20	6.84	87.06	-0.187	Cell membrane		i7-25o521-543i	592_861
AT3G46330	MEE39	IX	LRR I*	receptor	LRR I	34_356				412_472	369_405	25_26	878	98678	6.8	94.34	-0.211	Cell membrane		i5-23o516-535i	567_836
AT3G46340		IX	LRR I*	receptor	LRR I	35_357				413_473		25_26	889	99553.3	5.53	90.1	-0.222	Cell membrane		i7-25o514-536i	586_855														2_25
AT3G46350		IX	LRR I	receptor	LRR I	33_344						24_25	444	50142.19	6.34	89.59	-0.143	Cell membrane		i7-24o,o416-438i
AT3G46370		IX	LRR I*	receptor	LRR I	1_266				322_382	279_315		793	88807.65	6.41	95.47	-0.187	Cell membrane		o428-450i	487_756															409_483
AT3G46400		IX	LRR I*	receptor	LRR I	31_355				411_471		24_25	883	99268.92	6.24	97.32	-0.103	Cell membrane		i7-29o509-531i	576_845												509_538
AT3G46420		IX	LRR I	receptor	LRR I	32_354				410_470		23_24	838	93772.28	6.62	96.16	-0.128	Cell membrane			532_800
AT4G20450		IX	LRR I*	receptor	LRR I	33_374				430_490		24_25	883	98786.81	5.44	88.52	-0.289	Cell membrane		i7-24o539-561i	592_860
AT4G29180	RHS16	IX	LRR I	receptor	LRR I	31_359				413_472		22_23	913	101593	5.94	83.06	-0.273	Cell membrane		i7-29o510-532i	568_850
AT4G29450		IX	LRR I	receptor	LRR I	30_360				413_482		21_22	863	96557.62	5.42	91.36	-0.192	Cell membrane		o514-536i																	491_546
AT4G29990		IX	LRR I	receptor	LRR I	30_354				413_469	367_402	21_22	732	82796.27	6.69	87.49	-0.321	Cell membrane		o512-534i	574_842
AT5G16900		IX	LRR I*	receptor	LRR I	27_358			438_484		371_407	20_21	639	72138.49	6	98.79	-0.115	Cell membrane		o515-537i		573_842
AT5G59650		IX	LRR I	receptor	LRR I	32_354				411_471		23_24	892	99349.35	6.18	94.72	-0.179	Cell membrane		o511-533i		580_848
AT5G59660		IX	LRR I	receptor	LRR I	133_244				350_416			830	92050.34	8.87	88.45	-0.232	Cell membrane		o446-468i		547_751
AT5G59670		IX	LRR I	receptor	LRR I	31_354				410_470	367_403	22_23	868	97031.93	8.52	90.62	-0.215	Cell membrane		o500-522i	564_833												502_530
AT5G59680		IX	LRR I	receptor	LRR I	32_354				410_470	367_403	23_24	887	98369.1	6.63	88.78	-0.261	Cell membrane		o509-531i		581_848
AT1G67720		X	LRR I*	receptor	LRR I	29_363				438_497	395_410	21_22	929	103753	7.19	90.76	-0.24	Cell membrane		o535-557i	607_876							529_561
AT2G37050		X	LRR I	receptor	LRR I	31_365			461_507			23_24	715	79418.40	7.11	87.94	-0.21	Cell membrane		o530-552i	604_877							530_556
AT5G48740		XI	LRR I	co-receptor	LRR I	24_338				430_489	364_383	16_17	895	99613.41	8.65	94.64	-0.179	Cell membrane		o266-288i,i547-569o		606_877																					546_575
AT1G30570	HERK2	XII			CrRLK1L-1	35_404						28_29	849	93946.73	6.16	89.93	-0.161	Cell membrane		i12-29o,o430-452i	521_790
AT2G21480	BUPS2	XII			CrRLK1L-1	59_415						39_40	871	95936	5.66	83.1	-0.203	Cell membrane		i21-43o441-463i	525_794						440_467
AT2G23200		XII			CrRLK1L-1	41_384						28_29	834	93379.4	5.97	84.95	-0.277	Cell membrane		o10-27i,i402-424o		488_757						401_413				2_17
AT2G39360	CVY1	XII			CrRLK1L-1	33_380						26_27	815	91321.37	6.13	89.99	-0.131	Cell membrane		o411-433i	488_758						403_444
AT3G04690	ANX1	XII			CrRLK1L-1	31_397						26_27	850	94048.4	6.47	78.16	-0.356	Cell membrane		o430-452i	517_787
AT3G46290	HERK1	XII				33_380						24_25	830	91467.5	5.91	81.1	-0.183	Cell membrane		o406-428i	485_755													402_419
AT3G51550	FER	XII			CrRLK1L-1	38_409						27_28	895	98149.8	5.82	78.12	-0.257	Cell membrane		i12-31o447-469i	536_807						446_476
AT4G00300		XII				33_398						23_24	478	53308.2	7.63	81.88	-0.134	Cell membrane		i3-25o,o424-443i													426_449
AT4G39110	BUPS1	XII			CrRLK1L-1	60_416						40_41	878	96504.81	5.76	84.76	-0.168	Cell membrane		i24-46o,o442-464i	526_795																	23_50
AT5G24010		XII			CrRLK1L-1	34_392						24_25	824	91823.2	7.6	88.42	-0.123	Cell membrane		o408-430i	489_759						404_428
AT5G28680	ANX2	XII			CrRLK1L-1	32_400						27_28	858	94296.6	6.54	77.75	-0.319	Cell membrane		o432-454i	521_791
AT5G38990	MDS1	XII			CrRLK1L-1	31_403						19_20	880	97953.2	5.51	85.65	-0.163	Cell membrane		o441-463i	525_800																		435_489	507_522
AT5G39000	MDS2	XII			CrRLK1L-1	34_405						21_22	873	97164.32	5.75	87.12	-0.178	Cell membrane		o443-465i	518_793																			498_515	437_483
AT5G39020	MDS3	XII			CrRLK1L-2	31_400						21_22	813	90447.7	6.5	94.75	-0.05	Cell membrane		i5-24o,o440-462i		497_767																	433_472
AT5G39030	MDS4	XII			CrRLK1L-2	29_400						17_18	806	90670.9	5.65	88.93	-0.091	Cell membrane		o442-464i	499_771																					439_473
AT5G54380	THE1	XII			CrRLK1L-1	34_387						24_25	855	93294.9	5.7	90.27	-0.037	Cell membrane		o418-440i	510_780
AT5G59700		XII			CrRLK1L-1	33_379						24_25	829	91963.94	5.76	83.32	-0.194	Cell membrane		i7-29o,o406-428i	482_749													400_419
AT5G61350	ERU	XII			CrRLK1L-1	36_395						27_28	842	92687.17	5.92	88.59	-0.143	Cell membrane		o424-446i	525_797
AT1G24485		XIII				31_346						26_27	435	46431.48	4.6	70.8	-0.218	Endoplasmic reticulum		o528-550i
AT1G25570	MLLR1	XIII				32_365			427_468; 469_510			23_24	628	68972.3	5.23	91.51	-0.022	Cell membrane		o554-576i
AT1G28340	RLP4	XIII				31_365				445_505	377_414	22_23	626	68418.8	8.58	88.37	-0.139	Cell membrane		o550-572i							540_578
AT3G05990	MLLR3	XIII				30_353				429_488	362_400	20_21	517	56233.8	5.74	88.41	-0.026	Extracellular
AT3G19230	MLLR4	XIII				25_347			446_490		358_395	16_17	519	57261.35	8.96	83.41	-0.243	Extracellular
AT3G46240		XIII				8_163							434	44753.1	4.88	79.88	0.013	Cell membrane		o358-380i													353_433
AT3G46260		XIII				31_354						25_26	434	48066.51	6.09	80.81	-0.166	Extracellular
AT3G46270		XIII				32_354						24_25	478	51323.49	4.96	82.95	-0.211	Cell membrane		o399-421i													394_431
AT3G46280		XIII				27_348						22_23	471	50503.7	4.97	84.18	-0.162	Extracellular		o399-421i													393_429
AT1G72250	MDKIN1	XIV					172_304						1216	135700.02	6.50	78.56	-0.540	Cytoplasm					506_826	355_451	834_913
AT2G22610	MDKIN2	XIV					78_222						1084	123033.45	5.99	76.84	-0.740	Cytoplasm					423_739							266_365	750_847
* Xi et al., 2019
** Shiu and Bleeker, 2001
