# Supplementary material for: Genome-Wide Identification of Populus Malectin/Malectin-Like Domain-Containing Proteins and Expression Analyses Reveal Novel Candidates for Signaling and Regulation of Wood Development
Source: Front Plant Sci. 2020 Dec 22;11:588846. doi: 10.3389/fpls.2020.588846 (PMC7783096; doi:10.3389/fpls.2020.588846)
Supplement: Supplementary file 4 [file Table_3.XLSX]

## Sheet: Tab S3
Supplementary Table S3 Grouping of poplar malectin and malectin-like domain-containing genes with different domain organizations into clusters on the chromosomes.
Potri_ID	Proposed name	Number	Clade	Chromosome	Cluster number	LRR-RLK name*	LRR-RLK clade*	Malectin		LRR							SP	TMD		Protein Kinase		Kinesin	Coiled coil		Others
								Malectin_like	Malectin	LRR1	sd00031	LRR_4	LRR_6	LRR_8	LRR_9	LRRNT2	Signal peptide	TM_EGFR-like cd12087	TMH	Pkinase_Tyr	Pkinase	Kinesin	JAKMIP_CC3	CCDC73/14	DUF4709	Herpes_gE	Retrotran_gag_2	Adeno_E3_CR2	SKG6	RALF	zf_NPL4
Potri.001G385200	PtMD27	27	IV	1	c1-1				399_583					88_143; 179_239; 277_337			1_22		o477-499i,604-626o	662_933
Potri.001G384700	PtMD28	28	IV	1	c1-1				312_491			2_43		92_152; 190_250			NF**		o512-534i	570_690
Potri.001G385500	PtMD30	30	IV	1	c1-1				4_150								NF		i171-193o	241_365
Potri.001G385300	PtMD31	31	V	1	c1-1	PtLRR-RLK359	XIII		420_602			242_287; 290_338		98_158; 170_230			1_18		o615-637i	640_911
Potri.001G386300	PtMD32	32	V	1	c1-1	PtLRR-RLK342	XIII		385_567			159_204; 207_253; 255_303		63_123; 135_195			NF		o580-602i	640_911
Potri.001G385600	PtMD34	34	V	1	c1-1	PtLRR-RLK360	XIII		320_503			193_241		121_181; 242_289;			NF		o518-540i		573_849
Potri.001G386500	PtMD35	35	V	1	c1-1	PtLRR-RLK339	XIII		346_529					121_181; 217_277			NF		o544-566i	604_875
Potri.001G385400	PtMD38	38	V	1	c1-1	PtLRR-RLK340	XIII		421_604			246_291; 294_340		103_162; 172_234; 343_390			NF		o620-642i	679_950
Potri.001G385900	PtMD40	40	V	1	c1-1	PtLRR-RLK338	XIII		367_550			256_302		63_123; 159_210; 214_243; 302_352			NF		o565-587i		625_896
Potri.001G308600	PtMD45	45	VI	1	singlet	PtLRR-RLK344	XIII		411_595			191_237		287_347			1_27		i612-634o	670_941
Potri.001G082900	PtMD61	61	VII	1	singlet	PtLRR-RLK351	XIII		426_613					124_184; 244_304; 317_375			1_34		o10-32i,i639-661o	695_963
Potri.001G234200	PtMD95	95	XII	1	singlet			35_385									1_26		o409-431i	493_761
Potri.001G405500	PtMD98	98	XII	1	singlet			36_386									1_26		i7-29o,o415-437i	503_773
Potri.001G467000	PtMD110	110	XII	1	singlet			36_399									1_29		o10-27i,i423-445o	519_787
Potri.001G436200	PtMD146	146	XIV	1	singlet				143_288								NF					490_810	331_435		818_897
Potri.002G242700	PtMD88	88	XI	2	singlet	PtLRR-RLK32	I-b	50_367						459_518			1_38	577_606	o15-37i,i577-599o		636_907
Potri.002G110600	PtMD144	144	XIV	2	singlet				28_167								NF					401_718		244_366; 731_769							2_21
Potri.003G026100	PtMD29	29	IV	3	c3-1				2_125								NF		o33-55i,i111-133o,o148-170i		263_369
Potri.003G026300	PtMD36	36	V	3	c3-1				358_541			231_279		135_219; 285_327			NF		o556-578i	616_887	616_887
Potri.003G025600	PtMD37	37	V	3	c3-1				341_521			234_280		72_102; 138_198			NF		o539-561i	599_858
Potri.003G025800	PtMD39	39	V	3	c3-1				384_567			257_305		89_149; 185_245; 306_353			1_26		o582-604i	642_913!	642_913
Potri.003G148000	PtMD60	60	VII	3	singlet	PtLRR-RLK350	XIII		422_609			193_238		121_181; 313_371			1_34		i7-29o,o601-623i,i636-658o	691_959
Potri.004G063200	PtMD22	22	II	4	c4-1	PtLRR-RLK336	XIII		451_634			303_345		159_219; 230_290			NF		i21-43o,o652-674i
Potri.004G063500	PtMD23	23	II	4	c4-1	PtLRR-RLK337	XIII		405_594			277_322		86_145; 157_217			1_26		o612-634i	670_942
Potri.004G135500	PtMD26	26	III	4	singlet	PtLRR-RLK343	XIII		419_608			191_236; 239_282		96_155; 287_347			NF		i13-35o,o624-646i	685_957
Potri.004G079700	PtMD92	92	XII	4	singlet			31_391									1_22		o407-429i	487_757
Potri.004G158700	PtMD100	100	XII	4	singlet			33_384									1_20		o408-430i	494_763
Potri.004G047300	PtMD133	133	XIII	4	singlet			31_365						445_505			1_22		i5-27o,o552-571i
Potri.005G143200	PtMD102	102	XII	5	c5-1			40_396									1_31		i415-437o	502_772
Potri.005G143700	PtMD103	103	XII	5	c5-1			6_193									NF		i212-234o	292_568
Potri.005G144200	PtMD105	105	XII	5	c5-1			31_380									1_22		o401-423i	479_755
Potri.005G143400	PtMD106	106	XII	5	c5-1			34_383									1_25		i7-26o	480_756
Potri.005G143500	PtMD107	107	XII	5	c5-1			31_381									1_22			448_724
Potri.005G143600	PtMD108	108	XII	5	c5-1			31_381									1_22			480_756
Potri.005G144100	PtMD109	109	XII	5	c5-1			31_381									1_22			480_756
Potri.005G140400	PtMD104	104	XII	5	singlet			109_275									NF			372_648
Potri.005G055200	PtMD130	130	XII	5	singlet			35_399									1_25		i5-27o	520_790
Potri.005G043700	PtMD142	142	XIII	5	singlet			24_340				416_465					1_20		o507-529i
Potri.006G014300	PtMD64	64	VIII	6	c6-1				64_245								NF		i259-278o	312_620
Potri.006G014100	PtMD65	65	VIII	6	c6-1				22_203								NF
Potri.006G255100	PtMD58	58	VII	6	singlet				402_588			147_194; 195_265		89_135; 267_327			1_19		o611-633i
Potri.006G132100	PtMD87	87	X	6	singlet	PtLRR-RLK11	I-a	29_361				457_503					1_22		i5-27o,o527-549i	596_868
Potri.006G110000	PtMD126	126	XII	6	singlet			35_405									1_24		i7-29o,o446-468i	537_807						412_492
Potri.007G004700	PtMD89	89	none	7	singlet	PtLRR-RLK16	I-a	37_351				452_495	427_445				1_30		o5-27i,i516-538o	591_863
Potri.007G067900	PtMD59	59	VII	7	singlet	PtLRR-RLK349	XIII		425_611			122_170		218_275; 290_350			1_27		i5-27o,o637-659i	695_963									626_663
Potri.008G181200	PtMD85	85	X	8	singlet	PtLRR-RLK9	I-a	28_362						437_496			1_20		o532-554i	611_880
Potri.008G105500	PtMD129	129	XII	8	singlet			37_400									1_23		i7-24o,o437-459i	525_795
Potri.008G117000	PtMD135	135	XIII	8	singlet			29_360			457_502						1_19		o550-571i
Potri.008G150200	PtMD138	138	XIII	8	singlet			31_352				451_496				360_399	1_21
Potri.009G026600	PtMD96	96	XII	9	singlet			35_385									1_26	412_442	o5-27i,i408-430o	493_723
Potri.009G120400	PtMD101	101	XII	9	singlet			23_355									NF			465_734
Potri.009G102300	PtMD139	139	XIII	9	singlet			28_348						396_436; 442_483		363_395	1_19
Potri.010G155800	PtMD63	63	VIII	10	c10-1				12_193								NF		o207-226i
Potri.010G155200	PtMD67	67	VIII	10	c10-1				301_399					4_58; 70_132; 230_282	144_185		NF				480_750
Potri.010G155600	PtMD71	71	VIII	10	c10-1				445_636					133_193; 197_241; 254_313; 329_388			1_29				706_972
Potri.010G213200	PtMD94	94	XII	10	c10-2			34_386									1_18	409_440	o409-431i	487_756
Potri.010G213100	PtMD136	136	XIII	10	c10-2			1_249									NF
Potri.010G052800	PtMD84	84	X	10	singlet	PtLRR-RLK10	I-a	28_362						415_496			1_20		o532-554i	611_880
Potri.010G140000	PtMD114	114	XII	10	singlet			256_372									NF		i9-31o	426_703
Potri.010G145600	PtMD128	128	XII	10	singlet			39_402									1_22	438_466	i7-24o,o439-461i	527_797
Potri.010G129300	PtMD134	134	XIII	10	singlet			29_360			441_502						1_19		o550-571i
Potri.010G090800	PtMD137	137	XIII	10	singlet			31_350				449_496				358_397	1_21
Potri.011G075400	PtMD2	2	I	11	c11-1	PtLRR-RLK334	XIII		382_570					119_179; 184_248			NF		o598-620i		653_924
Potri.011G073700	PtMD7	7	I	11	c11-1				2_140								NF		i160-182o	218_525
Potri.011G075300	PtMD15	15	I	11	c11-1				2_187								NF		i183-205o		243_477
Potri.011G073300	PtMD16	16	I	11	c11-1				85_200								NF			334_506
Potri.011G072800	PtMD20	20	I	11	c11-1				5_190								NF		i199-221o	257_528
Potri.011G072300	PtMD21	21	II	11	c11-1	PtLRR-RLK335	XIII		397_580			273_315		129_189			1_26		o599-621i	658_927								596_634
Potri.011G072600	PtMD25	25	II	11	c11-1	PtLRR-RLK374	not classified		16_205								NF		i223-245o	281_553
Potri.011G164700	PtMD111	111	XII	11	c11-2			34_402									1_29		i7-24o,o429-451i	522_790
Potri.011G165800	PtMD112	112	XII	11	c11-2			61_407									1_32		o10-32i,i435-457o	495_772
Potri.011G106400	PtMD33	33	V	11	singlet	PtLRR-RLK341	XIII		415_598					121_181; 193_253; 289_349			1_26		o614-636i	673_944
Potri.011G128000	PtMD97	97	XII	11	singlet			36_386									1_26		i7-29o,o415-437i	503_773
Potri.011G056800	PtMD132	132	XIII	11	singlet			31_365						433_305			1_22		o550-572i
Potri.011G140000	PtMD145	145	XIV	11	singlet				189_334								NF					535_855	374_480		863_942
Potri.013G030700	PtMD140	140	XIII	13	c13-1			120_290									1_19
Potri.013G030100	PtMD141	141	XIII	13	c13-1			23_250		415_437		367_411					1_19		o481-503i
Potri.013G030800	PtMD143	143	XIII	13	c13-1			23_339						415_473			1_19		o506-528i
Potri.013G042500	PtMD131	131	XII	13	singlet			35_399									1_20	434_465	o5-27i,i436-458o	522_792
Potri.014G088100	PtMD93	93	XII	14	singlet			38_394									1_28		o419-438i
Potri.015G061700	PtMD99	99	XII	15	singlet			47_409									1_27		o435-457i	521_790
Potri.016G011400	PtMD68	68	VIII	16	c16-1				517_702					211_271; 274_319; 331_389; 402_461			NF			776_1046
Potri.016G012100	PtMD69	69	VIII	16	c16-1				19_207								NF				278_549
Potri.016G011200	PtMD70	70	VIII	16	c16-1				45_236								1_17				278_549
Potri.016G092700	PtMD62	62	VIII	16	singlet	PtLRR-RLK352	XIII		320_495			72_143; 149_192		3_60; 199_262			NF		o504-526i	562_830
Potri.016G061500	PtMD66	66	VIII	16	singlet				474_654			142_187; 307_353		236_295; 369_415			1_25		o669-691i	725_1003										19_61
Potri.016G084900	PtMD86	86	X	16	singlet	PtLRR-RLK12	I-a	27_359				455_501					1_20		o524-546i	594_866
Potri.016G138700	PtMD127	127	XII	16	singlet			38_408									1_27	446_481	i7-29o,o447-469i	538_808
Potri.017G096000	PtMD115	115	XII	17	c17-1			53_426									NF		o15-37i,i464-486o	544_816
Potri.017G096600	PtMD116	116	XII	17	c17-1			38_410									1_21		o300-322i,i445-467o	525_797
Potri.017G095900	PtMD117	117	XII	17	c17-1			37_410									1_21		o452-474i	528_800
Potri.017G098200	PtMD118	118	XII	17	c17-1			37_410									1_21		o449-471i	525_795
Potri.017G096800	PtMD119	119	XII	17	c17-1			52_424									NF		i13-35o,o314-336i,i459-481o	494_757
Potri.017G098400	PtMD120	120	XII	17	c17-1			37_409									1_21		o448-470i	503_773
Potri.017G096400	PtMD121	121	XII	17	c17-1			14_173									NF	201_235	i202-224o	282_554
Potri.017G097500	PtMD122	122	XII	17	c17-1			49_422									NF	459_490	o459-481i	541_808
Potri.017G097800	PtMD123	123	XII	17	c17-1			51_402									NF	442_470	o15-37i,i439-461o	521_788
Potri.017G096200	PtMD124	124	XII	17	c17-1			4_202									NF	240_271	o240-262i
Potri.017G095600	PtMD125	125	XII	17	c17-1			17_217									NF			272_530
Potri.017G143000	PtMD91	91	XII	17	singlet			39_399									1_30		o414-436i	494_764
Potri.018G026800	PtMD57	57	VII	18	singlet				401_587			195_245		123_183; 267_327			1_19
Potri.019G004600	PtMD41	41	VI	19	c19-1				270_454			105_151					NF		o471-493i								501_619
Potri.019G004800	PtMD42	42	VI	19	c19-1				340_524			180_226; 276_320					1_24		o541-563i
Potri.019G005200	PtMD43	43	VI	19	c19-1				205_389			14_59		110_170			NF		o406-428i	465_735
Potri.019G006100	PtMD46	46	VI	19	c19-1				2_111								NF		i128-150o	186_458
Potri.019G005000	PtMD47	47	VI	19	c19-1				68_252								NF		i269-291o	327_508
Potri.019G005300	PtMD48	48	VI	19	c19-1	PtLRR-RLK348	XIII		401_586			209_258		137_197; 281_341			1_26		o603-625i	662_933
Potri.019G007900	PtMD49	49	VI	19	c19-1				401_585					114_173; 185_242; 281_341			1_32		o602-624i	661_932
Potri.019G005700	PtMD51	51	VI	19	c19-1	PtLRR-RLK362	XIII		377_561					114_173; 181_242; 257_317			1_26		o578-600i	637_908
Potri.019G005900	PtMD55	55	VI	19	c19-1	PtLRR-RLK346	XIII		389_573					137_197; 209_267; 281_341			1_32		o590-612i	649_920
Potri.019G008900	PtMD53	53	VI	19	c19-2				371_555					96_155; 167_224; 263_323			1_19		o572-594i	631_902
Potri.019G009700	PtMD54	54	VI	19	c19-2				387_571					112_171; 183_243; 279_339			1_32		i13-35o,o588-610i	647_918
Potri.019G009800	PtMD56	56	VI	19	c19-2	PtLRR-RLK345	XIII		388_572			96_136		139_197; 209_266; 280_340			1_32		o589-611i	648_919
Potri.019G094800	PtMD72	72	IX	19	c19-3			27_356						408_468			NF		o510-532i	571_734; 740_823
Potri.019G094300	PtMD74	74	IX	19	c19-3			12_345						398_479			NF		o500-522i	561_681; 691_791
Potri.019G094600	PtMD75	75	IX	19	c19-3	PtLRR-RLK8	I-a	12_345						397_477			NF			522_642; 652_752
Potri.019G094700	PtMD78	78	IX	19	c19-3			52_383						435_495			1_30		o537-559i
Potri.019G094200	PtMD79		IX	19	c19-3	PtLRR-RLK5	I-a	9_298						350_410			NF		i450-472o	547_815
Potri.019G109600	PtMD73	73	IX	19	c19-4			24_352						405_465			1_20		o507-529i	568_836
Potri.019G111100	PtMD76	76	IX	19	c19-4	PtLRR-RLK15	I-a	52_207						407_467			1_30			568_836
Potri.019G109400	PtMD77	77	IX	19	c19-4			52_381						459_514			1_30		o549-571i,i678-700o		594_864
Potri.019G110800	PtMD80	80	IX	19	c19-4			18_340						435_495			NF		o358-380i,i487-509o
Potri.019G109900	PtMD81	81	IX	19	c19-4	PtLRR-RLK3	I-a	38_331						407_464			NF		o483-505i	547_815
Potri.019G110600	PtMD82	82	IX	19	c19-4	PtLRR-RLK2	I-a	4_299						251_411			NF		i451-473o	507_775
Potri.019G110400	PtMD83	83	IX	19	c19-4			23_344						396_456			NF			569_837
Potri.019G006000	PtMD50	50	VI	19	singlet	PtLRR-RLK347	XIII		363_547			171_225		99_159; 243_303			NF		o564-586i	623_894
Potri.019G009500	PtMD52	52	VI	19	singlet				55_239								NF		i256-278o	357_548
Potri.T009900	PtMD1	1	I	scaffold_24					321_509					59_118; 130_186			NF		o522-544i		580_635
Potri.T009100	PtMD3	3	I	scaffold_24		PtLRR-RLK357	XIII		356_544					151_211; 231_291			NF		o564-586i		622_837
Potri.T009500	PtMD5	5	I	scaffold_24					20_208								NF			236_507
Potri.T009600	PtMD6	6	I	scaffold_24					21_209								NF			263_534
Potri.T010200	PtMD8	8	I	scaffold_24					14_202								NF			336_640
Potri.T009000	PtMD12	12	I	scaffold_24					21_206								NF			243_510
Potri.T008900	PtMD13	13	I	scaffold_24					1_168								NF		i187-209o	245_513
Potri.T008400	PtMD17	17	I	scaffold_24					80_266								NF		o10-32i, i275-297o	333_604
Potri.T008300	PtMD18	18	I	scaffold_24					21_206								NF		o226-248i	284_552
Potri.T007800	PtMD19	19	I	scaffold_24					21_206								NF		i215-237o	273_546
Potri.T032700	PtMD4	4	I	scaffold_34					19_207								NF		i227-249o	285_561
Potri.T033300	PtMD9	9	I	scaffold_34					58_246								NF		o266-288i	336_640
Potri.T032200	PtMD10	10	I	scaffold_34					32_221								NF		i234-256o	292_565
Potri.T032500	PtMD11	11	I	scaffold_34					14_202								NF		i215-237o	273_546
Potri.T033000	PtMD14	14	I	scaffold_34					39_217								NF		o222-244i	280_551
Potri.T032400	PtMD24	24	II	scaffold_34		PtLRR-RLK375	not classified		16_205								NF		i222-244o	281_553
Potri.T142900	PtMD113	113	XII	scaffold_388				70_407									1_32		o10-32i,i435-457o	495_772
Potri.T061100	PtMD90	90	XII	scaffold_61				31_391									1_22		o406-428i	486_756
Potri.T072700	PtMD44	44	VI	scaffold_79					354_534			191_237		287_347			1_27		i551-573o	609_880
* Zan et al., 2013
**NF-not found
