# Supplementary material for: Genome-Wide Identification of Populus Malectin/Malectin-Like Domain-Containing Proteins and Expression Analyses Reveal Novel Candidates for Signaling and Regulation of Wood Development
Source: Front Plant Sci. 2020 Dec 22;11:588846. doi: 10.3389/fpls.2020.588846 (PMC7783096; doi:10.3389/fpls.2020.588846)
Supplement: Supplementary file 5 [file Table_5.XLSX]

## Sheet: Table S5
Table S5. Variance-stabilized transformation (VST) of RNA-Seq expression of PtMDs in developing leaves and wood of hybrid aspen. Data sorted according to the expression clusters (Fig. 5). ND-not expressed genes.
Potri_ID	MD gene number	Clade	Means						Specificity score	max. expression	Number of tissues where expressed	Tissue with max expression	Expression cluster (c.f.Fig. 5)
			Leaf 8 - expanding	Leaf 11 - fully expanded	Leaf 21 - mature	Leaf 23 - mature	Cambium - phloem	Developing xylem
Potri.016G084900	PtMD86	X	6.91391	6.80354	6.45323	6.51796	6.97246	5.04306	0.0897984	6.97246	6	Cambium - phloem	CP
Potri.008G117000	PtMD135	XIII	6.11413	6.09965	6.06584	5.89829	7.33768	7.10457	0.147347	7.33768	6	Cambium - phloem	CP
Potri.001G405500	PtMD98	XII	5.94074	6.38598	5.54038	4.81791	6.55555	6.2599	0.116935	6.55555	6	Cambium - phloem	CP
Potri.009G026600	PtMD96	XII	5.76725	5.71119	5.0261	4.81137	6.17812	5.79672	0.122302	6.17812	6	Cambium - phloem	CP
Potri.001G234200	PtMD95	XII	4.77517	4.7341	5.20748	4.43394	6.68249	6.05915	0.245496	6.68249	6	Cambium - phloem	CP
Potri.016G092700	PtMD62	VIII	5.56259	5.6169	6.87578	6.88953	7.62741	0.986704	0.320045	7.62741	6	Cambium - phloem	CP
Potri.010G052800	PtMD84	X	5.09827	4.89412	4.11018	4.32628	8.2141	2.96917	0.478993	8.2141	6	Cambium - phloem	CP
Potri.001G436200	PtMD146	XIV	6.19384	5.34231	2.5783	2.28053	6.25252	4.00497	0.347466	6.25252	6	Cambium - phloem	CP
Potri.001G308600	PtMD45	VI	4.54205	3.44172	4.52505	4.70384	5.24908	3.51224	0.210342	5.24908	6	Cambium - phloem	CP
Potri.011G056800	PtMD132	XIII	3.23228	3.2225	3.01774	3.40534	6.42235	5.06331	0.44129	6.42235	6	Cambium - phloem	CP
Potri.016G061500	PtMD66	VIII	2.89227	2.94656	3.23739	3.29721	5.3012	2.78267	0.428202	5.3012	6	Cambium - phloem	CP
Potri.006G014100	PtMD65	VIII	2.74967	2.90804	2.75468	2.30469	3.16714	0.0423789	0.320557	3.16714	6	Cambium - phloem	CP
Potri.014G088100	PtMD93	XII	7.49578	7.87227	8.92836	8.88212	7.83258	8.93218	0.0817226	8.93218	6	Developing xylem	DX
Potri.016G138700	PtMD127	XII	6.6079	6.62244	6.96501	6.63412	7.25244	9.55037	0.28627	9.55037	6	Developing xylem	DX
Potri.010G213200	PtMD94	XII	3.50179	4.38492	7.02917	6.69086	8.06421	8.7691	0.323285	8.7691	6	Developing xylem	DX
Potri.001G467000	PtMD110	XII	4.65602	4.56849	7.65399	7.18224	5.97529	8.19472	0.266941	8.19472	6	Developing xylem	DX
Potri.010G090800	PtMD137	XIII	3.8507	4.08781	6.4211	6.16773	5.28266	9.12668	0.434405	9.12668	6	Developing xylem	DX
Potri.006G110000	PtMD126	XII	5.806	6.05589	5.35802	5.08715	6.37536	7.93709	0.277256	7.93709	6	Developing xylem	DX
Potri.011G128000	PtMD97	XII	4.21024	4.55237	5.1112	4.9009	5.5917	5.99036	0.186479	5.99036	6	Developing xylem	DX
Potri.002G242700	PtMD88	XI	3.13367	3.64864	3.67602	2.03942	7.48936	8.42732	0.525659	8.42732	6	Developing xylem	DX
Potri.008G150200	PtMD138	XIII	2.98904	2.51536	4.38785	4.73657	3.26568	5.93855	0.397345	5.93855	6	Developing xylem	DX
Potri.004G079700	PtMD92	XII	1.70771	1.48293	2.06632	2.14029	0.916362	3.01618	0.448733	3.01618	6	Developing xylem	DX
Potri.006G255100	PtMD58	VII	0	0.350778	1.40978	1.0473	1.41728	2.8671	0.631584	2.8671	5	Developing xylem	DX
Potri.005G055200	PtMD130	XII	0	0.350778	0.557222	0	0.00456537	2.63688	0.884641	2.63688	4	Developing xylem	DX
Potri.015G061700	PtMD99	XII	0	0	0	0	0	0.0310186	1	0.0310186	1	Developing xylem	DX
Potri.009G102300	PtMD139	XIII	0	0	0	0	0	0			0	Not detected	ND
Potri.013G030700	PtMD140	XIII	0	0	0	0	0	0			0	Not detected	ND
Potri.013G030800	PtMD143	XIII	0	0	0	0	0	0			0	Not detected	ND
Potri.013G030100	PtMD141	XIII	0	0	0	0	0	0			0	Not detected	ND
Potri.004G047300	PtMD133	XIII	7.3261	7.25215	7.71184	7.4857	7.62545	6.22655	0.0685507	7.71184	6	Leaf 21 - mature	L21
Potri.010G129300	PtMD134	XIII	6.02503	6.259	6.66371	6.27965	6.46115	6.22495	0.0620912	6.66371	6	Leaf 21 - mature	L21
Potri.005G143200	PtMD102	XII	5.23052	5.36681	7.2559	7.22827	4.67358	3.65114	0.279199	7.2559	6	Leaf 21 - mature	L21
Potri.011G072600	PtMD25	II	4.12129	4.01461	4.33888	4.22873	3.78972	4.21417	0.0611154	4.33888	6	Leaf 21 - mature	L21
Potri.017G096400	PtMD121	XII	3.99729	4.39492	4.84815	4.78227	0.980678	0.818508	0.382294	4.84815	6	Leaf 21 - mature	L21
Potri.005G143500	PtMD107	XII	3.43516	3.73542	3.85626	3.67004	1.07798	0.270912	0.367806	3.85626	6	Leaf 21 - mature	L21
Potri.005G143700	PtMD103	XII	2.12312	2.23263	4.74412	4.64245	2.01205	0.725555	0.505249	4.74412	6	Leaf 21 - mature	L21
Potri.010G155800	PtMD63	VIII	1.73181	2.12631	2.87204	2.61252	0.213911	0.0323716	0.532255	2.87204	6	Leaf 21 - mature	L21
Potri.005G043700	PtMD142	XIII	0.885556	0.912632	1.7077	1.36848	0.992057	0.479859	0.456745	1.7077	6	Leaf 21 - mature	L21
Potri.T033300	PtMD9	I	1.03343	0.292308	1.13439	0.81113	0	0	0.372094	1.13439	4	Leaf 21 - mature	L21
Potri.011G164700	PtMD111	XII	0	0	1.15963	0.577203	0.0107657	0.136686	0.791699	1.15963	4	Leaf 21 - mature	L21
Potri.003G148000	PtMD60	VII	5.2582	5.98964	8.29281	8.38375	2.8544	2.50999	0.405873	8.38375	6	Leaf 23 - mature	L23
Potri.001G082900	PtMD61	VII	3.88875	3.6178	7.76977	8.56666	3.03395	2.66785	0.510238	8.56666	6	Leaf 23 - mature	L23
Potri.016G011200	PtMD70	VIII	6.2566	5.69429	6.46655	7.62274	5.16502	2.27844	0.32148	7.62274	6	Leaf 23 - mature	L23
Potri.010G155200	PtMD67	VIII	6.38517	5.69361	5.64235	6.73753	3.95505	2.20595	0.291071	6.73753	6	Leaf 23 - mature	L23
Potri.011G072300	PtMD21	II	5.00106	5.1335	6.48267	6.8124	3.98683	2.64075	0.317574	6.8124	6	Leaf 23 - mature	L23
Potri.010G155600	PtMD71	VIII	4.20172	3.81211	6.56831	7.36633	5.79196	1.47727	0.406723	7.36633	6	Leaf 23 - mature	L23
Potri.016G011400	PtMD68	VIII	3.97457	3.54053	6.94999	8.09583	4.54404	1.80983	0.485687	8.09583	6	Leaf 23 - mature	L23
Potri.005G143400	PtMD106	XII	3.71738	4.15307	6.94897	7.00444	3.86021	1.83361	0.414279	7.00444	6	Leaf 23 - mature	L23
Potri.011G106400	PtMD33	V	5.59833	5.58662	7.07529	7.19184	0.541433	0.269827	0.469635	7.19184	6	Leaf 23 - mature	L23
Potri.017G097800	PtMD123	XII	2.13646	3.02045	6.81539	6.9205	0.748213	1.09002	0.60088	6.9205	6	Leaf 23 - mature	L23
Potri.017G096200	PtMD124	XII	2.21364	2.68079	6.34828	6.48195	0.977029	0.301227	0.613667	6.48195	6	Leaf 23 - mature	L23
Potri.017G097500	PtMD122	XII	2.02234	3.11595	6.53506	6.60909	0.170656	0.31678	0.631998	6.60909	6	Leaf 23 - mature	L23
Potri.007G067900	PtMD59	VII	2.31941	2.43976	6.75717	6.79192	0.194174	0.0742561	0.652977	6.79192	6	Leaf 23 - mature	L23
Potri.019G005200	PtMD43	VI	4.79962	3.76521	4.70734	5.95606	0.325253	0.0302724	0.542392	5.95606	6	Leaf 23 - mature	L23
Potri.T007800	PtMD19	I	3.31858	3.43713	5.13335	6.41789	0	0	0.382504	6.41789	4	Leaf 23 - mature	L23
Potri.T008900	PtMD13	I	3.41763	3.11009	5.32632	6.08529	0.358526	0	0.498275	6.08529	5	Leaf 23 - mature	L23
Potri.001G384700	PtMD28	IV	3.86455	3.97397	4.91743	5.25126	1.73257	0.7776	0.418573	5.25126	6	Leaf 23 - mature	L23
Potri.005G144200	PtMD105	XII	3.30298	3.84962	4.94589	5.04805	1.80827	0.486855	0.429736	5.04805	6	Leaf 23 - mature	L23
Potri.018G026800	PtMD57	VII	3.93495	3.95602	4.77094	5.28867	0.848943	0.792816	0.459082	5.28867	6	Leaf 23 - mature	L23
Potri.011G072800	PtMD20	I	4.04927	4.14581	4.25949	4.53132	0.0707023	0	0.308962	4.53132	5	Leaf 23 - mature	L23
Potri.001G385200	PtMD27	IV	4.16758	4.17212	6.09083	6.16886	3.05459	1.66892	0.379009	6.16886	6	Leaf 23 - mature	L23
Potri.001G385300	PtMD31	V	3.62396	3.64716	5.8507	5.96906	2.89777	1.94749	0.397993	5.96906	6	Leaf 23 - mature	L23
Potri.017G098200	PtMD118	XII	3.6455	3.9746	6.01177	6.07642	1.99388	1.57313	0.433914	6.07642	6	Leaf 23 - mature	L23
Potri.004G063500	PtMD23	II	2.82544	2.73658	4.30843	4.65987	3.23262	2.33528	0.337391	4.65987	6	Leaf 23 - mature	L23
Potri.006G014300	PtMD64	VIII	3.07053	3.26157	4.40037	4.41412	2.36977	1.55365	0.335954	4.41412	6	Leaf 23 - mature	L23
Potri.019G109400	PtMD77	IX	1.0312	0.987274	5.66105	6.68881	3.73654	0.871063	0.632607	6.68881	6	Leaf 23 - mature	L23
Potri.001G386300	PtMD32	V	2.59936	3.00188	4.35278	4.39232	1.00716	0.389292	0.483167	4.39232	6	Leaf 23 - mature	L23
Potri.017G096600	PtMD116	XII	2.7789	2.8002	4.35283	4.39026	0.78722	0.403092	0.493322	4.39026	6	Leaf 23 - mature	L23
Potri.017G095600	PtMD125	XII	2.21636	2.99483	4.30113	4.45866	0.00677444	0.0740418	0.569685	4.45866	6	Leaf 23 - mature	L23
Potri.T008300	PtMD18	I	2.68146	3.02358	3.49015	3.89108	0.0354883	0.0797072	0.52145	3.89108	6	Leaf 23 - mature	L23
Potri.017G096800	PtMD119	XII	2.83866	3.18978	3.0809	3.2862	0.255811	0.184763	0.418786	3.2862	6	Leaf 23 - mature	L23
Potri.005G140400	PtMD104	XII	2.27451	2.55183	3.04048	3.18347	0.551669	0.190216	0.459162	3.18347	6	Leaf 23 - mature	L23
Potri.017G096000	PtMD115	XII	2.25675	2.50513	3.03676	3.26873	0.435097	0.136758	0.487844	3.26873	6	Leaf 23 - mature	L23
Potri.T009000	PtMD12	I	2.54924	2.42755	2.97669	3.18379	0	0	0.167293	3.18379	4	Leaf 23 - mature	L23
Potri.019G004800	PtMD42	VI	3.28526	2.22908	2.78223	3.55116	0.271287	0.0693035	0.513559	3.55116	6	Leaf 23 - mature	L23
Potri.T032200	PtMD10	I	2.77594	2.24828	2.53175	2.90196	0.827203	0.518526	0.386506	2.90196	6	Leaf 23 - mature	L23
Potri.005G143600	PtMD108	XII	1.79113	1.70687	3.44029	3.67388	0.228452	0.183728	0.599852	3.67388	6	Leaf 23 - mature	L23
Potri.003G025600	PtMD37	V	2.07427	2.30208	2.88544	3.44355	0	0	0.297064	3.44355	4	Leaf 23 - mature	L23
Potri.011G073300	PtMD16	I	2.0945	1.9624	3.23343	3.23813	0	0	0.249532	3.23813	4	Leaf 23 - mature	L23
Potri.001G385400	PtMD38	V	1.86616	1.92207	3.06171	3.15752	0	0	0.276865	3.15752	4	Leaf 23 - mature	L23
Potri.001G385600	PtMD34	V	1.57369	2.01839	2.78106	3.35736	0.000132026	0	0.525425	3.35736	5	Leaf 23 - mature	L23
Potri.T009100	PtMD3	I	1.78373	0.905349	3.14901	3.31187	0.0377466	0.34561	0.624295	3.31187	6	Leaf 23 - mature	L23
Potri.019G110600	PtMD82	IX	0.957446	0.987361	3.96894	4.75061	0.126464	0	0.682135	4.75061	5	Leaf 23 - mature	L23
Potri.019G110800	PtMD80	IX	0	0	3.53799	3.92971	1.61156	0.0423789	0.5596	3.92971	4	Leaf 23 - mature	L23
Potri.010G140000	PtMD114	XII	0	0.285024	3.403	4.26604	0	1.94716	0.559687	4.26604	4	Leaf 23 - mature	L23
Potri.011G075400	PtMD2	I	1.94042	1.7373	2.53423	3.03845	0.450446	0.215217	0.547295	3.03845	6	Leaf 23 - mature	L23
Potri.001G385900	PtMD40	V	1.7287	2.07662	2.31555	2.85855	0.131425	0	0.453195	2.85855	5	Leaf 23 - mature	L23
Potri.001G386500	PtMD35	V	1.35969	1.44077	2.36635	3.29657	0	0.106275	0.600108	3.29657	5	Leaf 23 - mature	L23
Potri.019G004600	PtMD41	VI	2.20314	1.30536	2.13656	2.95697	0.196333	0.121841	0.596665	2.95697	6	Leaf 23 - mature	L23
Potri.011G075300	PtMD15	I	2.10336	2.04762	2.01747	2.76506	0	0	0.25638	2.76506	4	Leaf 23 - mature	L23
Potri.003G025800	PtMD39	V	2.03599	1.88386	1.75359	2.7974	0	0	0.323963	2.7974	4	Leaf 23 - mature	L23
Potri.T032500	PtMD11	I	1.82362	1.52463	1.83841	2.22429	0.115453	0.126422	0.511885	2.22429	6	Leaf 23 - mature	L23
Potri.019G109900	PtMD81	IX	1.39256	1.30147	1.2608	2.12	0.00297212	0.0840434	0.618694	2.12	6	Leaf 23 - mature	L23
Potri.017G095900	PtMD117	XII	0.286194	1.36174	3.29366	3.3767	0.0707444	0.277581	0.686682	3.3767	6	Leaf 23 - mature	L23
Potri.001G385500	PtMD30	IV	0.281684	1.23199	2.4236	2.64727	0.000237309	0.0364255	0.699771	2.64727	6	Leaf 23 - mature	L23
Potri.011G165800	PtMD112	XII	0.276976	0	2.50636	3.35365	0.0390192	0.0674441	0.784578	3.35365	5	Leaf 23 - mature	L23
Potri.019G094200	PtMD79	IX	0.280964	0.292722	2.27986	2.91055	0.636148	0.0707513	0.755342	2.91055	6	Leaf 23 - mature	L23
Potri.019G094700	PtMD78	IX	0.55866	0	2.26996	2.4198	0.604322	0	0.527103	2.4198	4	Leaf 23 - mature	L23
Potri.003G026300	PtMD36	V	0.659685	1.07234	1.27107	1.96906	0.0030836	0.106379	0.683853	1.96906	6	Leaf 23 - mature	L23
Potri.T142900	PtMD113	XII	0.59829	0	1.83583	2.65096	0.0515886	0.171524	0.749409	2.65096	5	Leaf 23 - mature	L23
Potri.019G110400	PtMD83	IX	0	0	1.31943	2.38317	0	0	0.446357	2.38317	2	Leaf 23 - mature	L23
Potri.007G004700	PtMD89	none	0	0.581738	0.99779	1.35945	0.158858	0.032878	0.674268	1.35945	5	Leaf 23 - mature	L23
Potri.010G213100	PtMD136	XIII	0.345605	0	0.618176	1.04181	0	0	0.537449	1.04181	3	Leaf 23 - mature	L23
Potri.T033000	PtMD14	I	5.72512	5.8227	3.65343	4.45678	0.0325162	0	0.404579	5.8227	5	Leaf 11 - expanded	L11
Potri.019G006100	PtMD46	VI	5.18192	5.30597	2.36335	2.34762	0.210226	0.106275	0.615173	5.30597	6	Leaf 11 - expanded	L11
Potri.019G009700	PtMD54	VI	3.93591	4.08369	2.5424	2.22249	0.0325162	0	0.465355	4.08369	5	Leaf 11 - expanded	L11
Potri.017G143000	PtMD91	XII	3.97132	4.10258	3.13398	2.7883	3.04037	2.43967	0.250538	4.10258	6	Leaf 11 - expanded	L11
Potri.004G158700	PtMD100	XII	2.68104	3.32752	3.05406	2.43256	2.70154	2.86486	0.174516	3.32752	6	Leaf 11 - expanded	L11
Potri.005G144100	PtMD109	XII	3.1119	3.25338	2.38699	2.48021	0.102816	0.0310186	0.501261	3.25338	6	Leaf 11 - expanded	L11
Potri.017G098400	PtMD120	XII	2.4245	2.57422	2.20266	2.06919	0.00297212	0	0.349383	2.57422	5	Leaf 11 - expanded	L11
Potri.003G026100	PtMD29	IV	2.43383	2.52272	0	0.185237	0	0	0.480905	2.52272	3	Leaf 11 - expanded	L11
Potri.019G008900	PtMD53	VI	0.842667	0.897312	0	0	0	0	0.0608982	0.897312	2	Leaf 11 - expanded	L11
Potri.008G105500	PtMD129	XII	0.286194	0.995065	0.371572	0	0.00331419	0.147148	0.796941	0.995065	5	Leaf 11 - expanded	L11
Potri.010G145600	PtMD128	XII	0	0.915751	0	0	0	0.0302724	0.966943	0.915751	2	Leaf 11 - expanded	L11
Potri.019G094300	PtMD74	IX	7.98145	7.61525	5.12813	4.90215	6.2755	2.65671	0.334012	7.98145	6	Leaf 8 - expanding	L8
Potri.008G181200	PtMD85	X	7.11537	6.43815	5.25765	4.89202	6.76172	3.89839	0.234111	7.11537	6	Leaf 8 - expanding	L8
Potri.004G135500	PtMD26	III	6.14887	6.11477	4.90896	4.8322	5.46311	4.27991	0.167361	6.14887	6	Leaf 8 - expanding	L8
Potri.011G140000	PtMD145	XIV	7.76138	6.80672	3.85432	3.66238	7.67393	5.27512	0.297226	7.76138	6	Leaf 8 - expanding	L8
Potri.002G110600	PtMD144	XIV	7.12514	6.36008	2.93932	2.61794	6.62973	3.62218	0.377717	7.12514	6	Leaf 8 - expanding	L8
Potri.006G132100	PtMD87	X	6.09217	5.48816	4.15446	3.57156	5.1538	5.89594	0.203439	6.09217	6	Leaf 8 - expanding	L8
Potri.016G012100	PtMD69	VIII	7.00563	6.53313	5.50395	6.84119	2.62717	1.09411	0.354818	7.00563	6	Leaf 8 - expanding	L8
Potri.004G063200	PtMD22	II	6.13715	5.57956	5.63724	5.08989	3.64738	2.83853	0.257226	6.13715	6	Leaf 8 - expanding	L8
Potri.019G111100	PtMD76	IX	5.70257	5.50777	3.1506	3.74852	2.91423	0.548243	0.443431	5.70257	6	Leaf 8 - expanding	L8
Potri.019G006000	PtMD50	VI	6.78369	6.51126	4.43724	4.58892	0.462208	0.221437	0.521763	6.78369	6	Leaf 8 - expanding	L8
Potri.019G005300	PtMD48	VI	5.57664	5.55578	3.98584	3.8688	0.272469	0.214322	0.501592	5.57664	6	Leaf 8 - expanding	L8
Potri.T061100	PtMD90	XII	4.8005	4.77307	3.85758	3.53294	4.06208	3.30168	0.186446	4.8005	6	Leaf 8 - expanding	L8
Potri.T032400	PtMD24	II	4.01912	3.5655	3.19971	3.07723	2.41994	2.65332	0.257763	4.01912	6	Leaf 8 - expanding	L8
Potri.019G009800	PtMD56	VI	5.0634	4.36336	3.72943	4.02324	0.917049	0.525139	0.464461	5.0634	6	Leaf 8 - expanding	L8
Potri.T009500	PtMD5	I	4.65173	4.12235	3.46925	3.67912	0.33149	0.287296	0.488814	4.65173	6	Leaf 8 - expanding	L8
Potri.019G005900	PtMD55	VI	3.62687	3.40413	2.85467	3.44031	0.784292	0.807448	0.377378	3.62687	6	Leaf 8 - expanding	L8
Potri.019G007900	PtMD49	VI	5.42852	5.26978	2.65617	2.65804	0.129514	0	0.50661	5.42852	5	Leaf 8 - expanding	L8
Potri.019G005000	PtMD47	VI	5.47881	4.99338	2.46926	2.57865	0.231806	0.0310186	0.623856	5.47881	6	Leaf 8 - expanding	L8
Potri.T032700	PtMD4	I	4.82132	4.39471	2.80026	3.07485	0.0793045	0.11845	0.565779	4.82132	6	Leaf 8 - expanding	L8
Potri.019G009500	PtMD52	VI	4.76088	4.55213	1.87695	1.46157	0.0979729	0	0.580507	4.76088	5	Leaf 8 - expanding	L8
Potri.019G094800	PtMD72	IX	4.33899	3.99564	1.89809	2.22467	0.00628631	0	0.53188	4.33899	5	Leaf 8 - expanding	L8
Potri.019G094600	PtMD75	IX	4.18522	4.04566	1.61929	2.13625	0.246313	0.132664	0.609092	4.18522	6	Leaf 8 - expanding	L8
Potri.019G109600	PtMD73	IX	4.3823	3.19851	1.38791	1.90849	0.676698	0.0309886	0.671286	4.3823	6	Leaf 8 - expanding	L8
Potri.T008400	PtMD17	I	3.32236	2.96813	1.89952	2.1178	0	0	0.299149	3.32236	4	Leaf 8 - expanding	L8
Potri.T009900	PtMD1	I	2.97513	2.1661	1.74575	1.82065	0.0295703	0	0.515813	2.97513	5	Leaf 8 - expanding	L8
Potri.011G073700	PtMD7	I	2.95623	2.70341	1.47109	1.36435	0.0295703	0	0.529095	2.95623	5	Leaf 8 - expanding	L8
Potri.T072700	PtMD44	VI	4.24305	3.80351	0	0	0	0	0.103591	4.24305	2	Leaf 8 - expanding	L8
Potri.019G005700	PtMD51	VI	3.07328	2.92614	0	0.459489	0	0	0.449182	3.07328	3	Leaf 8 - expanding	L8
Potri.009G120400	PtMD101	XII	1.9175	1.48166	1.47551	1.02567	0.497132	0.495194	0.481079	1.9175	6	Leaf 8 - expanding	L8
Potri.T009600	PtMD6	I	2.13163	1.67612	0.210632	0.185237	0	0	0.675992	2.13163	4	Leaf 8 - expanding	L8
Potri.T010200	PtMD8	I	1.71431	0.358888	0	0	0	0	0.790651	1.71431	2	Leaf 8 - expanding	L8
Potri.013G042500	PtMD131	XII	0.350748	0.292	0	0	0.0075437	0	0.572994	0.350748	3	Leaf 8 - expanding	L8

## Sheet: Table S6
Table S6. Variance-stabilized transformation (VST) of RNA-Seq expression of all PtMDs identified in P. trichocarpa. Data for developing phloem, cambium and developing xylem of hybrid aspen are based on Immanen et al. (2016), and those for other tissues on the UPSC-ATLAS dataset (Sundell et al., 2015). The gene models not expressed in this combined dataset (listed at the bottom of the table) were …
Potri_ID	MD gene number	Closest Ath based on phylogenetic analysis (Fig. 2)		Clade	Specificity score	3-May	30-Jul	3-May	18-May	30-May	21-Jun	30-Jul	5-Aug	18-May	25-May	30-Jul	30-Jul	3-Aug
		AGI code	Ath gene name			Dormant buds	Dormant buds	Dormant female flower bud	Expanding female flower buds	Expanded female flowers	Mature seeds	Twig	Sucker	Expanding leaves	Expanded leaves	Mature petiole	Mature leaves	Mature leaves	Leaf-drought	Leaf-control	Beetle damaged leaf	Mechanically damaged leaf	Control leaf	Root-control	Root -drought	Cambium	Developing phloem	Developing xylem	Max. expression value	Number of organs with expression	Expression peak	Expression cluster (c.f.Fig. 6)
Potri.013G030700	PtMD140	AT3G46240, AT1G24485, AT3G46280, AT3G46260, AT3G46270		XIII	ND	0	0	0	0	0	0	0	0	0	0	0	0	0	0	0	0	0	0	0	0	0	0	0		0		ND
Potri.008G150200	PtMD138	AT3G05990	MLLR3	XIII	0.3	1.79	2.62	2.42	2.96	3.69	3.46	2.94	2.44	2.24	2.17	3.03	2.45	2.38	2.31	2.09	2.81	2.53	2.29	3.35	3.21	2.21	2.37	2.79	3.69	23	Expanded female flowers	Flowers
Potri.011G164700	PtMD111	AT1G30570	HERK2	XII	0.26	1.04	1.07	0	0	1.36	1.15	0	0	0	1.13	1.12	1.13	0	1.19	0	1.17	1.24	1.08	1.25	1.24	0.4	0.38	0.48	1.36	16	Expanded female flowers	Flowers
Potri.013G042500	PtMD131	AT3G04690, AT5G28680	ANX1, ANX2	XII	0.22	0	0	1.19	1.13	1.36	0	0	0	0	1.13	0	0	0	0	0	0	0	0	0	0	0.81	0	0	1.36	5	Expanded female flowers	Flowers
Potri.010G090800	PtMD137	AT3G05990	MLLR3	XIII	0.3	2.89	2.99	3.01	3.92	4.16	3.9	3.24	3.61	3.45	3.93	3.71	3.59	3.78	4.59	3.85	4.11	3.83	3.67	3.44	3.46	3.51	4.26	5.29	5.29	23	Xylem	Wood & Phloem
Potri.002G242700	PtMD88	AT5G48740		XI	0.58	1.4	1.46	1.52	1.64	0	0	1.62	3.47	1.97	2.14	1.39	0	0	2.05	2.06	1.17	1.15	1.21	3.95	3.72	4.77	4.36	5.46	5.46	19	Xylem	Wood & Phloem
Potri.013G030800	PtMD143	AT3G46240, AT1G24485, AT3G46280, AT3G46260, AT3G46270		XIII	0.33	0	0	1.11	0	0	0	0	0	0	0	0	0	0	0	0	0	0	0	1.37	0	0	1.5	0.51	1.5	4	Phloem	Wood & Phloem
Potri.010G145600	PtMD128	AT3G04690, AT5G28680	ANX1, ANX2	XII	0.15	0	0	0	0	0	0	0	1.1	0	0	0	0	0	0	0	0	0	0	0	0	0	1.03	1.25	1.25	3	Xylem	Wood & Phloem
Potri.013G030100	PtMD141	AT3G46240, AT1G24485, AT3G46280, AT3G46260, AT3G46270		XIII	1	0	0	0	0	0	0	0	0	0	0	0	0	0	0	0	0	0	0	0	0	0.95	0	0	0.95	1	Cambium	Wood & Phloem
Potri.003G148000	PtMD60	AT1G56145, AT1G56130, AT1G56140, AT1G56120		VII	0.44	2.68	2.1	2.23	2.92	4.09	4.08	2.32	4.88	3.78	6.16	5.23	7.09	6.98	5.22	6.32	6.73	6.74	6.74	1.6	1.84	1.67	1.72	1.33	7.09	23	Mature leaves	Leaf
Potri.004G063200	PtMD22	AT1G29750	RKF1	II	0.41	5.22	4.29	3.97	2.86	2.89	2.6	3.64	3.9	4.78	5.79	2.95	3.04	3.93	4.68	3.78	2.79	2.71	2.98	3.78	3.37	2.26	2.17	1.98	5.79	23	Expanded leaves	Leaf
Potri.001G385300	PtMD31	AT1G53430, AT1G53440	NIR2,	V	0.28	2.99	3.75	3.82	3.73	4.11	4.12	4	3.66	3.04	4.2	4.98	3.64	4.1	4.45	3.75	4.85	4.42	3.97	4.26	4.26	1.05	1.54	1.16	4.98	23	Mature petiole	Leaf
Potri.001G384700	PtMD28	AT1G53420, AT3G14840	, LIK1	IV	0.3	2.89	3.25	3.54	3.45	3.44	3.04	2.82	3.55	3.25	3.68	3.78	4.57	4.1	3.44	3.92	4.44	4.01	4.09	3.37	3.12	0.9	1.48	1.12	4.57	23	Mature leaves	Leaf
Potri.001G386300	PtMD32	AT1G53430, AT1G53440	NIR2,	V	0.3	2.7	3.21	3.2	3.21	3.41	3.51	3.38	3.09	2.65	3.67	4.42	3.19	3.52	4.06	3.35	4.36	3.74	3.44	3.47	3.69	1.24	1.21	0.76	4.42	23	Mature petiole	Leaf
Potri.005G143400	PtMD106	no clear ortholog	no clear ortholog	XII	0.34	2.1	2.61	2.06	2.95	3.66	3.36	3.4	3.36	2.94	4.71	3.75	3.69	3.99	4.13	3.87	4.48	4.19	4	2.72	2.62	1.61	2.04	1.03	4.71	23	Expanded leaves	Leaf
Potri.006G255100	PtMD58	AT1G56145, AT1G56130, AT1G56140, AT1G56120		VII	0.32	3.1	3.06	2.98	2.43	3.67	3.32	3.74	2.4	1.57	2.75	4.06	4.3	4.2	3.01	2.44	3.2	3.61	3.79	4	4.01	0.43	1.56	1.38	4.3	23	Mature leaves	Leaf
Potri.T032700	PtMD4	AT1G29720, AT1G29730, AT1G29740		I	0.45	1.26	1.93	3.65	3.46	3	2.79	2.89	3.62	3.99	5.63	4.07	4.07	3.8	3.48	3.67	4.46	4.21	3.67	1.85	1.81	0.82	0	0	5.63	21	Expanded leaves	Leaf
Potri.011G075400	PtMD2	AT1G29720, AT1G29730, AT1G29740		I	0.39	1.4	1.88	2.7	2.93	2.51	2.66	2.69	2.9	3.02	4.37	3.45	3.48	3.25	2.91	3.2	4.23	3.8	3.18	2.02	1.86	0.78	0.85	0	4.37	22	Expanded leaves	Leaf
Potri.T009500	PtMD5	AT1G29720, AT1G29730, AT1G29740		I	0.49	1.2	1.68	2.89	2.99	2.55	2.34	2.48	3.15	3.38	5.2	3.53	3.28	3.04	3.26	3.25	4.01	3.76	3.36	1.53	1.5	0	0.24	0	5.2	21	Expanded leaves	Leaf
Potri.005G144200	PtMD105	no clear ortholog	no clear ortholog	XII	0.37	1.74	2.02	1.95	2.5	3.04	2.97	2.62	3.01	2.51	4.24	3.27	3.39	3.49	3.47	3.36	4.2	3.75	3.39	2.15	2.35	1.31	1.39	0.73	4.24	23	Expanded leaves	Leaf
Potri.005G143500	PtMD107	no clear ortholog	no clear ortholog	XII	0.35	1.69	2	1.72	2.34	2.63	2.52	2.65	2.64	2.39	3.8	2.91	2.94	3.17	3.3	2.99	3.58	3.5	3.17	2.24	2.06	1.49	1.36	0.98	3.8	23	Expanded leaves	Leaf
Potri.005G143700	PtMD103	no clear ortholog	no clear ortholog	XII	0.36	1.66	1.65	1.69	2.3	2.47	2.16	2.65	2.57	2.32	3.59	2.82	2.82	3.01	3	3.06	3.44	3.17	2.84	2.13	2.02	1.13	1.3	0.67	3.59	23	Expanded leaves	Leaf
Potri.019G005300	PtMD48	none	none	VI	0.5	1.66	2.1	2.21	2.68	3.89	4.22	2.31	2.38	1.51	2.72	2.76	5.12	5.35	2.76	3.85	4.47	3.83	3.63	1.42	1.58	0.74	1.46	0.98	5.35	23	Mature leaves	Leaf
Potri.019G007900	PtMD49	none	none	VI	0.49	1.66	1.68	1.99	2.33	3.46	4.03	1.98	2.11	1.32	2.55	2.44	4.42	4.69	2.44	3.67	4.32	3.44	3.34	1.42	1.24	0.61	1.32	0.95	4.69	23	Mature leaves	Leaf
Potri.019G006000	PtMD50	none	none	VI	0.41	1.51	2.06	1.77	2.32	3.23	3.15	2.39	2.25	1.21	2.3	2.62	3.85	3.72	2.62	2.86	3.84	3.34	2.97	1.42	1.58	0.65	1.22	0.59	3.85	23	Mature leaves	Leaf
Potri.019G109400	PtMD77	no clear orthologue		IX	0.56	0	1.07	1.19	0	1.28	1.15	1.49	2.47	0	1.69	1.43	6.47	6.54	3.84	5.11	5.85	5.68	5.94	0	1.17	2.09	2.39	1.02	6.54	19	Mature leaves	Leaf
Potri.019G094200	PtMD79	no clear orthologue		IX	0.62	0	1.07	1.11	1.13	1.17	1.38	1.4	2.19	1.09	1.65	1.53	6.27	6.22	3.53	4.76	5.3	5.41	5.42	1.17	0	0.52	0.83	0.66	6.27	21	Mature leaves	Leaf
Potri.019G110600	PtMD82	no clear orthologue		IX	0.56	0	1.07	0	1.13	1.17	0	1.35	2.22	1.16	1.76	1.53	5.96	6	3.59	4.66	5.05	5.21	5.5	0	0	1.31	1.34	1.13	6	18	Mature leaves	Leaf
Potri.019G109900	PtMD81	no clear orthologue		IX	0.58	1.04	1.07	0	1.27	0	0	1.29	2.11	1.16	1.55	1.43	5.69	5.65	3.25	4.2	4.83	5.02	4.99	1.17	0	0.95	1.71	0.63	5.69	19	Mature leaves	Leaf
Potri.019G094300	PtMD74	no clear orthologue		IX	0.48	1.04	0	0	0	1.28	1.15	1.29	1.87	0	1.63	1.43	4.97	4.84	2.88	3.69	4.11	4.27	4.4	0	0	2.88	2.79	1.69	4.97	17	Mature leaves	Leaf
Potri.019G094600	PtMD75	no clear orthologue		IX	0.42	0	0	1.11	1.21	1.28	1.48	1.45	1.68	1.09	1.69	1.72	3.73	3.72	2.83	2.61	3.19	3.31	3.41	0	0	2.56	2.72	1.55	3.73	19	Mature leaves	Leaf
Potri.019G110800	PtMD80	no clear orthologue		IX	0.58	0	0	0	1.21	1.17	1.15	1.22	1.7	1.09	1.39	1.12	4.79	4.86	2.72	3.57	3.96	4.01	4.09	0	1.17	0.76	1.12	0.9	4.86	19	Mature leaves	Leaf
Potri.019G094700	PtMD78	no clear orthologue		IX	0.51	0	0	0	0	0	0	0	1.5	1.09	1.21	1.2	4.37	4.63	2.48	3.35	3.85	3.85	3.71	0	0	0.63	0.96	1.01	4.63	14	Mature leaves	Leaf
Potri.019G111100	PtMD76	no clear orthologue		IX	0.47	0	0	0	1.13	0	1.15	1.22	1.33	0	1.31	0	4.05	3.83	2.22	3.02	3.2	3.25	3.74	0	0	1.84	1.77	1.28	4.05	15	Mature leaves	Leaf
Potri.019G110400	PtMD83	no clear orthologue		IX	0.44	0	1.07	0	0	0	0	0	1.37	0	1.21	0	3.4	3.41	1.98	2.64	3	2.95	2.87	1.17	0	1.02	1.11	1.14	3.41	14	Mature leaves	Leaf
Potri.019G094800	PtMD72	no clear orthologue		IX	0.52	0	0	0	1.13	1.17	1.15	1.22	1.33	1.09	1.26	1.2	2.79	3.07	2.36	2.14	2.47	2.31	2.29	0	0	0.38	0.41	0.48	3.07	18	Mature leaves	Leaf
Potri.019G109600	PtMD73	no clear orthologue		IX	0.37	0	0	0	0	0	0	0	1.29	0	0	1.12	2.58	2.43	2.26	1.8	2.2	2.07	2.08	0	0	0.8	1.25	0.63	2.58	12	Mature leaves	Leaf
Potri.004G158700	PtMD100	AT4G39110, AT2G21480	BUPS1, BUPS2	XII	0.35	2.08	1.77	2.51	1.73	1.97	1.79	1.73	2.2	2.44	2.83	1.61	1.13	0	2.02	1.85	1.17	1.48	0	1.93	1.77	1.75	2.68	1.4	2.83	21	Expanded leaves	Leaf
Potri.T009100	PtMD3	AT1G29720, AT1G29730, AT1G29740		I	0.36	1.2	1.5	2.2	2.56	2.11	1.9	2.03	2.34	2.53	3.55	2.71	2.35	2.43	2.43	2.67	3.44	2.98	2.32	1.6	1.66	0	0	0	3.55	20	Expanded leaves	Leaf
Potri.T032500	PtMD11	AT1G29720, AT1G29730, AT1G29740		I	0.35	1.26	1.36	1.95	2.05	1.97	2.12	2.12	2	2.08	3.17	2.66	2.49	2.29	2.2	2.06	2.63	2.46	2.24	1.68	1.53	0	0	0	3.17	20	Expanded leaves	Leaf
Potri.019G009800	PtMD56	none	none	VI	0.45	1.04	1.46	1.44	1.64	2.46	2.63	1.68	2.01	1.16	2.04	2.07	3.5	3.71	2.15	2.86	3.44	2.89	2.89	1.42	1.43	0	0	0.73	3.71	21	Mature leaves	Leaf
Potri.019G006100	PtMD46	none	none	VI	0.47	1.26	1.36	1.58	1.78	2.34	2.62	1.73	1.5	0	1.83	1.58	3.43	3.44	1.69	2.28	2.77	2.36	2.24	1.42	1.35	0.57	0.55	0	3.44	21	Mature leaves	Leaf
Potri.019G005000	PtMD47	none	none	VI	0.47	1.36	1.41	1.61	1.61	2.34	2.57	1.59	1.56	1.09	1.9	1.8	3.09	3.26	1.7	2.31	2.91	2.57	2.02	0	0	0.3	0.39	0.54	3.26	21	Mature leaves	Leaf
Potri.019G005700	PtMD51	none	none	VI	0.37	1.04	1.17	1.31	1.41	1.73	1.85	1.4	1.29	0	1.43	1.46	2.31	2.38	1.67	1.85	2.1	1.85	1.59	0	0	0.25	0	0	2.38	18	Mature leaves	Leaf
Potri.005G144100	PtMD109	no clear ortholog	no clear ortholog	XII	0.35	1.31	1.41	1.26	1.64	1.36	1.82	1.75	1.76	1.74	2.59	2.02	1.84	1.88	2.09	1.95	2.29	2.24	2.02	1.63	1.53	0	0.02	0	2.59	21	Expanded leaves	Leaf
Potri.003G026100	PtMD29	AT1G53420, AT3G14840	, LIK1	IV	0.2	1.48	1.74	1.74	1.69	1.77	1.6	1.65	1.5	1.64	1.74	1.82	1.95	1.72	1.6	1.7	1.91	1.62	1.87	1.87	1.61	0.38	0.02	0	1.95	22	Mature leaves	Leaf
Potri.005G143600	PtMD108	no clear ortholog	no clear ortholog	XII	0.2	1.26	1.17	1.31	1.41	1.55	1.48	1.4	1.5	1.41	1.9	1.61	1.64	1.75	1.64	1.44	1.79	1.82	1.74	1.46	1.39	0	0	0	1.9	20	Expanded leaves	Leaf
Potri.T009900	PtMD1	AT1G29720, AT1G29730, AT1G29740		I	0.4	0	1.17	1.9	1.82	1.36	1.38	1.59	1.94	2.12	2.91	2.05	1.95	1.6	1.76	1.8	2.41	2	1.98	1.17	1.3	0	0	0	2.91	19	Expanded leaves	Leaf
Potri.T033300	PtMD9	AT1G29720, AT1G29730, AT1G29740		I	0.42	0	1.07	1.64	1.58	1.36	1.43	1.49	1.53	1.71	2.76	1.84	1.99	1.72	1.78	1.55	2.2	2	1.64	1.17	1.17	0	0	0	2.76	19	Expanded leaves	Leaf
Potri.001G385500	PtMD30	AT1G53420, AT3G14840	, LIK1	IV	0.26	1.13	1.17	1.36	1.37	1.36	1.24	0	1.47	1.16	1.49	1.35	1.7	1.52	1.28	1.44	1.64	1.56	1.21	1.53	1.3	0.55	0.58	0.56	1.7	22	Mature leaves	Leaf
Potri.011G073300	PtMD16	AT1G29720, AT1G29730, AT1G29740		I	0.5	1.13	1.07	1.77	1.13	1.17	1.15	1.22	1.37	1.61	2.34	1.68	1.22	1.21	1.38	1.36	1.31	1.3	0	0	0	0.12	0.36	0.64	2.34	20	Expanded leaves	Leaf
Potri.T009000	PtMD12	AT1G29720, AT1G29730, AT1G29740		I	0.32	0	0	1.67	1.13	0	1.15	1.29	1.47	1.57	1.92	1.5	1.13	1.29	1.42	1.36	1.59	1.62	1.08	0	0	0	0.4	0	1.92	16	Expanded leaves	Leaf
Potri.T008400	PtMD17	AT1G29720, AT1G29730, AT1G29740		I	0.32	0	0	1.36	1.21	0	1.15	1.22	1.18	1.32	1.78	1.26	1.13	0	1.25	1.44	1.41	1.24	1.21	0	0	0	0.42	0	1.78	15	Expanded leaves	Leaf
Potri.019G009500	PtMD52	none	none	VI	0.1	0	0	0	0	0	0	0	1.1	0	0	1.12	1.13	1.21	0	1.31	1.25	1.24	0	0	0	0	0	0	1.31	7	Leaf-control	Leaf
Potri.008G105500	PtMD129	AT3G04690, AT5G28680	ANX1, ANX2	XII	0.2	0	0	1.19	0	1.17	1.15	0	0	0	1.26	0	0	0	0	1.18	0	0	0	0	0	0.3	0.94	1.18	1.26	8	Expanded leaves	Leaf
Potri.T010200	PtMD8	AT1G29720, AT1G29730, AT1G29740		I	0.08	0	0	0	0	0	0	1.22	0	1.09	1.31	0	0	0	0	0	0	1.3	0	0	0	0	0	0	1.31	4	Expanded leaves	Leaf
Potri.019G004600	PtMD41	none	none	VI	0.65	0	0	0	0	0	0	0	0	0	1.13	0	0	0	0	0	0	0	0	0	0	0.12	0.57	0.49	1.13	4	Expanded leaves	Leaf
Potri.001G082900	PtMD61	AT1G56145, AT1G56130, AT1G56140, AT1G56120		VII	0.37	4.52	4.13	3.97	3.87	5.09	4.5	6.26	4.48	4.52	6.18	6.76	6.91	7.75	6.49	6.79	7.82	7.67	7.39	2.83	3.26	2.1	1.64	1.88	7.82	23	Beetle damaged leaf	Leaf-stress
Potri.010G155200	PtMD67	none	none	VIII	0.45	2.91	2.59	3.01	3.22	3.09	2.86	4.59	5.3	4.21	4.73	4.94	7.99	7.73	5.56	8.11	8.31	8.71	8.32	5.19	4.56	2.67	3.21	1.79	8.71	23	Mechanically damaged leaf	Leaf-stress
Potri.016G012100	PtMD69	none	none	VIII	0.5	2.54	2.54	2.74	2.73	2.27	2.1	3.92	4.31	3.27	3.57	3.71	7.81	7.57	5.15	8.01	8.16	8.47	8.13	4.16	4.05	2.05	2.31	1.83	8.47	23	Mechanically damaged leaf	Leaf-stress
Potri.016G011200	PtMD70	none	none	VIII	0.41	3.5	3.05	3.57	3.56	2.78	2.55	4.27	4.98	4.59	5.02	4.92	6.88	6.61	5.05	7.1	7.33	7.5	7.16	4.55	4.27	1.7	2.2	1.42	7.5	23	Mechanically damaged leaf	Leaf-stress
Potri.010G155600	PtMD71	none	none	VIII	0.45	2.35	2.23	2.67	2.6	2.36	2.02	3.57	4.13	3.52	4.03	4.01	6.3	5.88	3.9	6.16	6.61	6.78	6.44	3.99	3.68	2.16	2.66	1.37	6.78	23	Mechanically damaged leaf	Leaf-stress
Potri.005G143200	PtMD102	no clear ortholog	no clear ortholog	XII	0.18	3.42	3.87	3.3	4.11	3.78	4.17	4.68	4.67	3.93	4.74	4.63	4.8	4.97	5.25	5.08	5.23	5.2	5.11	5.16	4.56	3.22	3.25	2.57	5.25	23	Leaf-drought	Leaf-stress
Potri.017G096400	PtMD121	no clear ortholog	no clear ortholog	XII	0.24	3.31	3.64	3.31	4.44	4.67	4.63	5.21	4.62	3.73	5.09	5.47	5.03	5.33	5.48	5.33	5.58	5.55	5.49	5.08	4.15	1.49	1.51	1.04	5.58	23	Beetle damaged leaf	Leaf-stress
Potri.017G098200	PtMD118	no clear ortholog	no clear ortholog	XII	0.27	3.17	3.26	3.06	4.17	4.18	4.16	4.69	4.36	3.37	4.73	5.02	4.65	5	5.05	4.87	5.36	5.05	4.95	4.51	3.62	1.48	2.06	1.28	5.36	23	Beetle damaged leaf	Leaf-stress
Potri.011G072300	PtMD21	AT1G29750	RKF1	II	0.26	4.61	4.56	5.17	4.47	5.08	5.27	3.52	3.78	3.5	4.44	4.52	4.35	4.35	4.76	4.27	5.4	4.85	4.38	3.62	3.53	1.89	1.76	1.36	5.4	23	Beetle damaged leaf	Leaf-stress
Potri.018G026800	PtMD57	AT1G56145, AT1G56130, AT1G56140, AT1G56120		VII	0.39	4.51	3.2	3.84	3.42	3.33	3.1	2.85	3.44	3.2	4.38	4.37	5.35	5.57	4.74	5.28	5.98	5.5	5.18	2.17	2.69	1.31	1.68	1.26	5.98	23	Beetle damaged leaf	Leaf-stress
Potri.001G385200	PtMD27	AT1G53420, AT3G14840	, LIK1	IV	0.3	3.22	3.54	3.7	3.56	3.6	3.43	2.71	3.72	3.41	3.74	3.93	4.73	4.36	3.63	4.19	4.89	4.45	4.32	3.42	3.25	1.52	1.71	1.42	4.89	23	Beetle damaged leaf	Leaf-stress
Potri.007G067900	PtMD59	AT1G56145, AT1G56130, AT1G56140, AT1G56120		VII	0.47	2.4	3.11	3.38	2.71	4.33	3.46	1.7	4.77	1.92	4.27	4.08	6.11	5.8	4.69	5.89	6.81	6.38	5.95	2.75	2.83	0.6	0.95	0.91	6.81	23	Beetle damaged leaf	Leaf-stress
Potri.011G106400	PtMD33	AT1G53430, AT1G53440	NIR2,	V	0.45	2.75	3.42	3.49	3.36	5.02	5.43	2.4	3.06	3.23	3.84	4.07	2.13	3	5.1	3.49	5.67	4.26	3.71	2	2.7	0.76	0.38	0.77	5.67	23	Beetle damaged leaf	Leaf-stress
Potri.004G063500	PtMD23	AT1G29750	RKF1	II	0.29	2.13	3.65	2.3	2.81	2.84	3.09	4.56	3.16	2.55	3.19	4.28	4.29	4.18	4.2	3.89	4.63	4.6	4.17	4.07	4.21	1.67	1.67	1.31	4.63	23	Beetle damaged leaf	Leaf-stress
Potri.017G097500	PtMD122	no clear ortholog	no clear ortholog	XII	0.37	1.4	2.08	1.61	2.76	2.66	3.14	3.69	3.98	2.27	4.1	4.44	4.38	4.59	4.73	4.52	5.07	4.66	4.68	4.15	3.65	0.71	1.19	0.49	5.07	23	Beetle damaged leaf	Leaf-stress
Potri.017G095600	PtMD125	no clear ortholog	no clear ortholog	XII	0.37	1.31	2.1	1.52	2.53	2.53	2.93	3.7	3.77	2.23	4.11	4.38	4.13	4.5	4.66	4.33	4.88	4.53	4.49	3.95	3.27	1.05	1.3	0.85	4.88	23	Beetle damaged leaf	Leaf-stress
Potri.017G096000	PtMD115	no clear ortholog	no clear ortholog	XII	0.28	2.62	2.43	2.12	3.2	3.13	3.03	3.61	3.45	2.76	3.74	3.97	3.59	3.79	3.79	3.74	4.16	4.05	3.99	3.53	2.92	0.9	0.95	0.82	4.16	23	Beetle damaged leaf	Leaf-stress
Potri.017G096800	PtMD119	no clear ortholog	no clear ortholog	XII	0.28	2.18	2.2	2.37	2.93	2.9	3.11	3.38	3.18	2.39	3.53	3.6	3.33	3.33	3.61	3.62	3.96	3.75	3.58	3.46	2.73	1.17	1.14	1.06	3.96	23	Beetle damaged leaf	Leaf-stress
Potri.017G095900	PtMD117	no clear ortholog	no clear ortholog	XII	0.3	2.15	2.43	2.11	2.89	2.9	2.87	3.41	3.13	2.53	3.48	3.72	3.47	3.72	3.8	3.49	4.09	3.85	3.77	3.47	2.85	1.12	1.31	0.73	4.09	23	Beetle damaged leaf	Leaf-stress
Potri.017G096600	PtMD116	no clear ortholog	no clear ortholog	XII	0.29	2.22	2.38	2.04	2.83	2.77	2.73	3.28	2.96	2.53	3.39	3.47	3.25	3.54	3.62	3.45	3.92	3.82	3.79	3.3	2.7	1.24	0.89	0.76	3.92	23	Beetle damaged leaf	Leaf-stress
Potri.T032200	PtMD10	AT1G29720, AT1G29730, AT1G29740		I	0.43	1.51	1.97	2.41	3.02	3.3	3.25	3.52	2.64	2.13	3.51	3.96	4.31	3.92	3.32	3.76	4.9	4.35	3.77	2.29	1.99	0.98	0.84	1.16	4.9	23	Beetle damaged leaf	Leaf-stress
Potri.017G097800	PtMD123	no clear ortholog	no clear ortholog	XII	0.37	1.54	1.85	1.44	2.48	2.27	2.5	3.25	3.46	2.26	3.62	3.78	3.62	4.15	4.1	4	4.41	4.1	4.03	3.58	2.93	0.55	1.14	0.5	4.41	23	Beetle damaged leaf	Leaf-stress
Potri.017G096200	PtMD124	no clear ortholog	no clear ortholog	XII	0.37	1.04	1.68	1.52	2.23	1.73	2.41	2.71	2.91	1.83	3.06	3.35	3.16	3.47	3.46	3.43	3.86	3.62	3.67	3.42	2.91	0.42	0.84	0.4	3.86	23	Beetle damaged leaf	Leaf-stress
Potri.005G140400	PtMD104	no clear ortholog	no clear ortholog	XII	0.36	1.66	1.93	1.77	2.36	2.96	2.86	2.67	2.91	2.4	4.07	3.01	3.16	3.52	3.22	3.11	4.19	3.77	3.29	2.15	2.17	2.23	2.96	1.26	4.19	23	Beetle damaged leaf	Leaf-stress
Potri.001G386500	PtMD35	AT1G53430, AT1G53440	NIR2,	V	0.42	1.99	2.44	2.15	2.55	2.63	2.58	2.46	2.42	1.97	1.99	3.02	2.29	2.23	3.51	2.47	3.38	3.88	2.97	2.79	2.77	0.09	0.33	0.2	3.88	23	Mechanically damaged leaf	Leaf-stress
Potri.001G385600	PtMD34	AT1G53430, AT1G53440	NIR2,	V	0.33	2.08	2.41	2.27	2.56	2.47	2.41	2.48	2.25	1.93	2.18	2.66	2.21	1.93	3.35	2.67	3.12	3.3	2.8	2.66	2.5	0.54	0.93	0.75	3.35	23	Leaf-drought	Leaf-stress
Potri.017G098400	PtMD120	no clear ortholog	no clear ortholog	XII	0.32	1.6	1.77	2.06	2.38	2.42	2.33	2.72	2.39	1.87	2.76	2.93	2.48	2.75	2.86	2.91	3.24	3.01	2.84	2.62	2.05	0.86	0.57	0.56	3.24	23	Beetle damaged leaf	Leaf-stress
Potri.001G385900	PtMD40	AT1G53430, AT1G53440	NIR2,	V	0.25	1.79	1.83	2.03	2.09	2.16	2.06	2.19	2.03	1.73	1.92	2.47	1.67	1.98	2.65	2.06	2.62	2.54	2.18	2.3	2.46	0.56	0.62	2.14	2.65	23	Leaf-drought	Leaf-stress
Potri.003G025600	PtMD37	AT1G53430, AT1G53440	NIR2,	V	0.3	1.63	2	2.01	2.55	2.34	2.21	2.17	2.04	1.64	1.81	2.38	1.78	1.64	3.09	2.13	2.74	2.91	2.21	2.43	2.5	0	0	0	3.09	20	Leaf-drought	Leaf-stress
Potri.001G385400	PtMD38	AT1G53430, AT1G53440	NIR2,	V	0.35	1.44	1.46	2.01	2.7	1.84	1.82	1.75	1.82	1.71	1.6	1.96	1.6	1.68	2.63	1.87	2.45	2.95	1.98	2.1	1.91	0	0	0	2.95	20	Mechanically damaged leaf	Leaf-stress
Potri.003G026300	PtMD36	AT1G53430, AT1G53440	NIR2,	V	0.37	1.44	1.74	1.77	1.92	1.77	1.85	1.59	1.76	1.59	1.69	2.13	1.45	1.82	2.77	2.19	2.55	2.68	2.15	1.93	2.02	0.49	0.19	0	2.77	22	Leaf-drought	Leaf-stress
Potri.003G025800	PtMD39	AT1G53430, AT1G53440	NIR2,	V	0.36	1.26	1.58	1.61	1.84	1.6	1.77	1.68	1.5	1.41	1.39	1.86	1.49	1.68	2.67	1.99	2.7	2.7	2.21	1.91	1.83	0.49	0	0	2.7	21	Beetle damaged leaf	Leaf-stress
Potri.T009600	PtMD6	AT1G29720, AT1G29730, AT1G29740		I	0.43	1.04	1.07	1.58	1.69	1.55	1.67	1.62	1.92	1.76	2.57	2.26	3.16	2.93	2.32	2.65	3.53	3.29	2.8	1.25	1.3	0	0	0	3.53	20	Beetle damaged leaf	Leaf-stress
Potri.019G008900	PtMD53	none	none	VI	0.47	1.13	1.46	1.4	1.37	2.11	2.49	1.62	1.92	1.09	1.92	1.84	2.84	2.85	2.09	2.59	3.22	2.49	2.26	1.17	1.35	0.75	0.33	0.66	3.22	23	Beetle damaged leaf	Leaf-stress
Potri.019G005900	PtMD55	none	none	VI	0.47	1.13	1.24	1.36	1.49	1.77	1.92	1.62	1.89	1.09	1.99	1.88	2.61	2.75	2.23	2.54	3.17	2.61	2.69	1.37	1.35	0.3	0.57	0.78	3.17	23	Beetle damaged leaf	Leaf-stress
Potri.010G140000	PtMD114	no clear ortholog	no clear ortholog	XII	0.51	1.13	1.17	1.11	1.21	1.28	1.43	1.4	2.07	0	1.99	2.42	2.72	3.04	3.95	3.38	4.27	4.37	4.17	0	0	0	0.57	1.22	4.37	19	Mechanically damaged leaf	Leaf-stress
Potri.019G005200	PtMD43	none	none	VI	0.44	0	0	0	0	0	1.24	0	2.86	1.36	2.8	2.27	3.63	3.68	3.29	3.82	4.41	3.89	3.8	1.37	0	0.71	1.39	0.81	4.41	16	Beetle damaged leaf	Leaf-stress
Potri.019G009700	PtMD54	none	none	VI	0.36	0	1.46	1.19	1.41	1.84	1.92	1.56	1.56	1.09	1.31	1.79	2.25	2.15	1.6	1.75	2.33	1.89	1.95	1.17	0	0.5	0.98	0.35	2.33	21	Beetle damaged leaf	Leaf-stress
Potri.T033000	PtMD14	AT1G29720, AT1G29730, AT1G29740		I	0.48	0	0	2.04	1.21	1.6	1.38	1.45	1.63	1.69	2.41	2.37	1.91	1.52	1.86	2.44	3.21	2.5	1.79	0	1.17	0	0.19	0.78	3.21	19	Beetle damaged leaf	Leaf-stress
Potri.011G073700	PtMD7	AT1G29720, AT1G29730, AT1G29740		I	0.29	1.04	0	1.11	1.45	1.28	1.48	1.7	1.53	1.46	1.9	1.66	1.95	1.9	1.64	1.95	2.04	2.21	1.69	1.17	1.17	0	0	0	2.21	19	Mechanically damaged leaf	Leaf-stress
Potri.T008900	PtMD13	AT1G29720, AT1G29730, AT1G29740		I	0.37	1.04	0	1.58	1.13	1.43	1.24	1.22	1.5	1.59	2.23	1.7	1.4	1.21	1.59	2.08	2.33	2.02	1.31	0	0	1.74	0.24	0	2.33	19	Beetle damaged leaf	Leaf-stress
Potri.T008300	PtMD18	AT1G29720, AT1G29730, AT1G29740		I	0.43	0	0	1.69	1.27	1.17	1.24	1.22	1.68	1.59	2.13	1.82	1.6	1.29	1.75	1.89	2.54	1.89	1.59	0	0	0.49	0.36	0	2.54	18	Beetle damaged leaf	Leaf-stress
Potri.011G072800	PtMD20	AT1G29720, AT1G29730, AT1G29740		I	0.4	0	0	1.81	1.21	1.43	1.15	0	1.59	1.69	2.25	1.88	1.67	1.21	1.52	1.8	2.53	1.8	1.46	0	0	0	0.67	1.02	2.53	17	Beetle damaged leaf	Leaf-stress
Potri.T007800	PtMD19	AT1G29720, AT1G29730, AT1G29740		I	0.38	0	1.07	1.26	1.21	1.43	1.32	0	1.53	1.53	1.87	1.82	1.57	1.36	1.56	1.85	2.27	1.7	1.59	0	0	0.4	0	0.78	2.27	18	Beetle damaged leaf	Leaf-stress
Potri.010G213100	PtMD136	no celar ortholog	no celar ortholog	XIII	0.2	0	1.41	1.58	1.66	1.28	1.43	1.4	1.24	1.16	1.43	1.26	1.35	1.11	1.73	1.18	1.31	1.65	1.39	1.6	1.47	0	0	0	1.73	19	Leaf-drought	Leaf-stress
Potri.T072700	PtMD44	none	none	VI	0.13	1.13	1.17	1.19	1.13	1.28	0	0	1.33	1.21	1.31	1.12	1.13	1.36	1.28	1.18	1.41	1.3	1.08	1.32	1.17	0	0	0	1.41	18	Beetle damaged leaf	Leaf-stress
Potri.011G165800	PtMD112	no clear ortholog	no clear ortholog	XII	0.18	1.26	1.3	1.36	1.49	0	1.24	1.35	1.33	1.44	1.58	1.26	1.35	1.21	1.33	1.36	1.49	1.62	0	0	0	0	0.95	0	1.62	17	Mechanically damaged leaf	Leaf-stress
Potri.T142900	PtMD113	no clear ortholog	no clear ortholog	XII	0.17	1.13	0	1.19	1.27	1.17	0	1.35	1.24	1.36	1.31	1.2	1.13	1.11	1.42	1.36	1.41	1.4	1.39	0	0	0.6	0.66	0.81	1.42	19	Leaf-drought	Leaf-stress
Potri.009G102300	PtMD139	AT3G19230	MLLR4	XIII	0.27	0	0	1.11	0	0	1.38	0	1.1	1.09	0	0	0	0	1.5	0	0	1.4	1.08	1.17	0	0.5	0	0	1.5	9	Leaf-drought	Leaf-stress
Potri.019G004800	PtMD42	none	none	VI	0.3	0	0	0	0	0	0	0	1.18	1.09	1.21	1.12	1.13	0	0	1.18	1.41	1.48	1.08	0	0	0.59	0	0.44	1.48	11	Mechanically damaged leaf	Leaf-stress
Potri.011G075300	PtMD15	AT1G29720, AT1G29730, AT1G29740		I	0.25	0	0	0	0	0	0	0	0	1.09	0	0	0	1.11	1.25	1.18	1.17	1.3	0	0	0	0	0.02	0	1.3	7	Mechanically damaged leaf	Leaf-stress
Potri.014G088100	PtMD93	AT4G00300		XII	0.19	6.08	6.32	6.91	6.75	7.22	7.86	6.59	6.13	5.6	6.86	7.52	6.3	6.76	6.63	6.04	6.33	6.26	6.06	6.63	6.73	5.4	5.47	5.58	7.86	23	Mature seeds	Seeds
Potri.010G213200	PtMD94	no clear ortholog, similar to AT2G39360, AT5G59700, AT3G46290, AT1G30570	no clear ortholog, similar to CVY1, , HERK1, HERK2	XII	0.25	4.06	3.96	4.71	5.61	5.02	5.68	4.17	4.34	2.54	3.86	4.59	3.48	3.06	4.26	3.68	3.43	3.62	3.55	4.7	5.19	5.18	4.97	5.18	5.68	23	Mature seeds	Seeds
Potri.001G405500	PtMD98	AT5G54380	THE1	XII	0.35	3.36	3.77	5.51	5.68	3.89	6.2	2.73	4.58	4.54	4.65	4.09	3.05	3.39	4.41	4.39	3.48	3.53	3.35	4.03	4.28	4.63	3.7	4.03	6.2	23	Mature seeds	Seeds
Potri.015G061700	PtMD99	AT5G61350	ERU	XII	0.2	0	0	1.11	0	0	1.32	0	0	0	0	0	0	0	0	0	0	0	0	1.17	1.3	1.05	0	0.62	1.32	6	Mature seeds	Seeds
Potri.016G092700	PtMD62	none	none	VIII	0.37	4.84	3.3	4.38	3.62	2.25	2.5	5.24	6.28	6.52	6.45	5.82	3.3	2.82	3.9	4.39	3.44	4.06	4.38	6.01	5.32	2.98	3.27	1.71	6.52	23	Expanding leaves	Leaf-young
Potri.011G140000	PtMD145	AT1G72250		XIV	0.45	4.76	3.35	3.81	2.78	1.88	1.99	2.65	3.57	5.58	3.94	2.48	2.25	2.25	2.49	2.74	1.87	1.82	2.02	3.52	3.65	5.16	4.38	3.87	5.58	23	Expanding leaves	Leaf-young
Potri.002G110600	PtMD144	AT2G22610		XIV	0.51	4.05	3.05	3.32	2.16	1.6	1.97	2.06	2.86	5.14	3.62	1.79	1.73	1.75	1.94	2.35	1.52	1.62	1.46	2.85	2.79	4.25	3.46	3.4	5.14	23	Expanding leaves	Leaf-young
Potri.001G436200	PtMD146	AT1G72250		XIV	0.43	3.18	2.12	2.54	1.58	1.6	1.56	1.78	2.03	3.49	2.59	1.53	1.73	1.56	1.84	1.95	1.49	1.68	1.64	2.21	2.33	2.9	2.13	1.96	3.49	23	Expanding leaves	Leaf-young
Potri.004G047300	PtMD133	AT1G28340	RLP4/MLLR2	XIII	0.22	5.09	5.45	4.91	6.51	4.48	4.21	5.38	5.5	5.33	5.24	5.24	5.4	5.13	4.33	5.6	5.47	5.24	5.46	5.3	5.46	4.69	4.36	3.9	6.51	23	Expanding female flower buds	Bud & Shoot
Potri.006G110000	PtMD126	AT3G51550	FER	XII	0.44	4.67	4.73	6.69	7.3	5.12	7.14	3.5	3.86	4.63	4.6	5.2	2.03	2.5	3.75	3.15	2.55	2.42	2.29	3.55	3.88	4.6	3.97	4.91	7.3	23	Expanding female flower buds	Bud & Shoot
Potri.009G026600	PtMD96	AT5G59700, AT3G46290	, HERK1	XII	0.24	4.33	4.33	5.2	5.31	4.27	5.1	3.96	4.05	4.19	4.19	3.78	3.7	3.45	3.36	4	3.81	3.28	3.21	4.85	4.69	4.09	3.28	3.6	5.31	23	Expanding female flower buds	Bud & Shoot
Potri.004G135500	PtMD26	AT1G07650		III	0.35	4.18	5.47	5.4	5.41	4.34	5.21	4.01	3.69	4.35	3.84	4.74	2.42	3.15	3.27	3.28	1.85	2.3	2.02	3.09	3.72	3.22	2.26	2.03	5.47	23	Dormant buds	Bud & Shoot
Potri.011G128000	PtMD97	AT5G54380	THE1	XII	0.44	2.7	3.28	4.24	5.8	3.73	4.04	2.98	3.24	2.99	3.66	3.02	2.41	2.33	3.21	3.04	2.96	2.98	2.82	3.48	3.59	3.66	3.08	3.68	5.8	23	Expanding female flower buds	Bud & Shoot
Potri.006G132100	PtMD87	AT1G67720		X	0.29	4.19	3.71	3.8	3.47	2.78	2.8	2.99	3.44	4.13	3.76	3.14	2.13	1.85	2.52	2.6	2.1	2.07	2.02	3.76	3.59	2.94	3.16	2.61	4.19	23	Dormant buds	Bud & Shoot
Potri.005G043700	PtMD142	AT3G46240, AT1G24485, AT3G46280, AT3G46260, AT3G46270		XIII	0.48	2.05	2.16	2.92	2.42	3.52	2.77	3.77	2.26	1.81	2.83	3.03	1.13	1.29	2.57	1.44	1.55	1.65	1.21	1.78	1.98	0.91	0.56	1	3.77	23	Twig	Bud & Shoot
Potri.006G014100	PtMD65	none	none	VIII	0.35	1.13	1.24	1.67	1.78	0	0	1.65	2.6	1.9	2.1	1.93	0	0	1.88	1.91	1.17	1.4	1.53	2.06	1.79	2.11	1.84	1.45	2.6	19	Sucker	Bud & Shoot
Potri.009G120400	PtMD101	AT4G39110, AT2G21480	BUPS1, BUPS2	XII	0.29	1.57	1.07	1.67	1.41	1.43	1.38	1.29	1.1	1.29	1.46	1.12	0	0	1.21	0	0	0	1.08	1.32	1.24	0.51	0.61	0.94	1.67	18	Dormant female flower bud	Bud & Shoot
Potri.005G055200	PtMD130	AT3G04690, AT5G28680	ANX1, ANX2	XII	0.23	1.13	1.58	1.31	1.45	1.28	1.38	1.29	1.1	0	1.13	0	0	0	1.21	1.1	0	0	0	1.25	1.39	0.95	0	1.08	1.58	15	Dormant buds	Bud & Shoot
Potri.016G011400	PtMD68	none	none	VIII	0.38	3.89	2.5	3.05	3.36	3.49	3.51	7.08	6.05	3.95	4.86	5.67	6.81	6.49	5.16	7.13	7.33	7.27	7.08	7.99	7.29	2.73	3.12	1.79	7.99	23	Root-control	Root
Potri.008G117000	PtMD135	AT1G25570	MLLR1	XIII	0.16	4.61	4.55	5	5.34	4.29	3.99	4.79	5.17	5.05	4.9	4.44	3.86	3.94	4	4.32	4.12	4.11	3.95	5.42	5.35	5.15	4.8	4.91	5.42	23	Root-control	Root
Potri.016G084900	PtMD86	AT2G37050		X	0.27	4.18	4.66	4.27	4.56	3.99	4.23	5.59	4.79	4.76	4.98	5.15	3.72	3.71	4.52	4.17	4.16	3.93	3.9	5.94	5.87	3.83	4	2.95	5.94	23	Root-control	Root
Potri.010G129300	PtMD134	AT1G25570	MLLR1	XIII	0.19	4.82	4.08	4	4.79	3.89	3.1	4.49	4.82	4.1	4.85	4.58	4.26	3.83	3.78	4.44	3.61	4.02	4.07	5.13	4.6	3.9	4.04	3.59	5.13	23	Root-control	Root
Potri.016G061500	PtMD66	none	none	VIII	0.48	2.33	3.16	2.89	3.49	3.34	3.33	5.26	3.83	2.83	4.21	5.21	3.49	3.19	3.24	3.3	3	3.54	3.38	6.74	5.83	3.28	2.74	1.97	6.74	23	Root-control	Root
Potri.010G052800	PtMD84	AT2G37050		X	0.41	3.4	2.59	3.07	2.77	3.51	3.93	4.01	3.87	2.96	3.11	4.47	3.39	3.13	2.57	2.91	2.58	2.57	2.65	5.86	5.79	4.87	4.69	2.89	5.86	23	Root-control	Root
Potri.006G014300	PtMD64	none	none	VIII	0.45	1.63	2.08	1.69	2.1	1.84	1.95	2.76	3.97	2.35	2.32	3.49	1.93	1.9	3.41	3.11	2.86	2.59	2.37	4.3	4.2	1.4	1.38	0.99	4.3	23	Root-control	Root
Potri.001G308600	PtMD45	none	none	VI	0.25	2.19	1.8	2.04	1.88	1.77	1.64	2.09	2.28	2.23	2.46	2.05	1.78	2.13	2.13	2.27	2.26	2.06	2.12	2.56	2.24	0.92	1.08	1.03	2.56	23	Root-control	Root
Potri.011G072600	PtMD25	AT1G29750	RKF1	II	0.23	1.81	1.8	1.81	1.58	1.64	1.77	1.99	1.41	2.01	1.46	1.72	1.4	1.47	1.6	1.55	1.79	1.44	1.31	2.15	2.11	1.3	1.67	1.83	2.15	23	Root-control	Root
Potri.004G079700	PtMD92	AT5G24010		XII	0.41	1.87	1.71	1.69	1.9	1.69	1.77	1.92	1.78	1.46	1.79	2.63	1.13	1.21	1.74	1.18	1.55	1.65	1.31	2.67	2.65	0.69	0.83	0.65	2.67	23	Root-control	Root
Potri.010G155800	PtMD63	none	none	VIII	0.38	1.71	1.46	1.67	1.41	0	1.15	1.84	2.57	2.42	2.37	2.54	1.99	1.6	1.78	1.73	2.19	1.73	1.59	2.9	2.77	0.75	1.82	0.92	2.9	22	Root-control	Root
Potri.016G138700	PtMD127	AT3G51550	FER	XII	0.19	5.18	5.21	5.6	5.72	5.9	6.25	5.08	5.16	4.94	5.33	5.37	3.96	3.9	5.2	4.62	4.17	4.4	4.38	6.21	6.29	4.87	5.15	5.52	6.29	23	Root -drought	Root-stress
Potri.008G181200	PtMD85	AT1G67720		X	0.27	4.25	4.6	4.55	5.27	3.92	4.16	5.07	4.31	3.77	4.13	5.03	3.13	2.9	3.56	3.86	3	3.02	3.38	5.51	5.51	4.18	3.98	2.76	5.51	23	Root -drought	Root-stress
Potri.001G234200	PtMD95	AT5G59700, AT3G46290	, HERK1	XII	0.37	3.25	4.66	3.99	5.32	3.9	4.68	4.18	4.06	3.58	3.91	3.6	2.63	2.33	4.46	3.34	2.93	2.95	2.71	5.4	6.18	4.93	4.84	4.09	6.18	23	Root -drought	Root-stress
Potri.001G467000	PtMD110	AT1G30570	HERK2	XII	0.18	2.94	3.95	3.12	4.83	4.79	4.62	3.79	4.06	3.12	2.94	4.12	3.61	2.74	4.83	4.04	3.66	4.31	4.67	4.57	4.83	3.73	4.04	4.78	4.83	23	Root -drought	Root-stress
Potri.011G056800	PtMD132	AT1G28340	RLP4/MLLR2	XIII	0.38	2.67	3.25	2.92	3.22	2.21	2.77	2.97	3.11	2.5	2.83	2.64	1.97	1.93	2.43	2.39	1.89	2.31	1.95	4.29	4.35	3.5	2.85	3	4.35	23	Root -drought	Root-stress
Potri.T061100	PtMD90	AT5G24010		XII	0.35	2.28	2.41	3.31	3.05	2.93	3.14	3.28	2.97	2.77	2.96	3.17	2.13	2.03	3.49	2.58	2.08	2.32	2.18	3.61	4.11	2.61	2.02	1.56	4.11	23	Root -drought	Root-stress
Potri.007G004700	PtMD89	none	none	none	0.5	0	1.71	1.11	1.52	2.38	2.76	1.59	1.33	0	0	1.82	2.49	2.25	1.82	2.71	3.77	3.02	2.44	4.43	4.48	0	2.06	0.74	4.48	19	Root -drought	Root-stress
Potri.017G143000	PtMD91	AT5G24010		XII	0.36	1.95	2.04	2.4	2.43	2.16	2.28	2.35	2.27	2.13	2.42	2.39	1.45	1.72	2.46	2.04	1.79	1.89	1.83	2.56	3.17	1.23	1.56	1.16	3.17	23	Root -drought	Root-stress
Potri.T032400	PtMD24	AT1G29750	RKF1	II	0.18	1.54	1.5	1.58	1.71	1.43	1.43	1.86	1.41	1.81	1.49	1.79	1.81	1.52	1.43	1.48	1.72	1.68	1.21	1.66	1.88	1.32	1.31	1.34	1.88	23	Root -drought	Root-stress
Immanen, J., Nieminen, K., Smolander, O.-P. et al. (2016) Cytokinin and auxin display distinct but interconnected distribution and signaling profiles to stimulate cambial activity. Curr. Biol. 26, 1990–1997.
Sundell, D., Mannapperuma, C., Netotea, S., Delhomme, N., Lin, Y.-C., Sjödin, A., Van de Peer, Y., Jansson, S. and Hvidsten, T.R. (2015) The plant genome integrative explorer resource: PlantGenIE.org. New Phytol. 208, 1149–1156.
Sundell, D., Street, N.R., Kumar, M. et al. (2017) AspWood: high-spatial resolution transcriptome profiles reveal uncharacterized modularity of wood formation in Populus tremula. Plant Cell, 29, 1585–1604.

## Sheet: Table S7
Table S7. PtMD genes expressed in developing secondary vascular tissues of aspen. Average variance-stabilized transformation (VST) of expression value data for tree 1, and classification of expression patterns by the hierarchical clustering function (http://aspwood.popgenie.org/aspwood-v3.0/). Genes shown in bold were used for the generation of gene expression networks (Fig. 8).
Potri_ID	PtMD name	PtMD number	Closest Ath based on phylogenetic analysis (Fig. 2)		Best Ath BLAST hit	Clade	Expression cluster (Fig 7)	AspWood VST expression						AspWood cluster*	From Table S6
			AGI code	Ath gene name	AGI code			Phloem	CA-RE	PW-SW	SW	Maturation	Peak expression		Peak of expression	Specificity score
Potri.006G014300	PtMD64	64	none	none	AT1G53430	VIII	CA-RE/Phloem	7.01102	5.89173	3.13339	2.46389	2.2793	Phloem	e	Root-control	0.447264
Potri.016G061500	PtMD66	66	none	none	AT1G53440	VIII	CA-RE/Phloem	9.21758	8.52533	5.57439	3.76963	1.18612	Phloem	e	Root-control	0.481377
Potri.002G110600	PtMD144	144	AT2G22610		AT2G22610	XIV	CA-RE/Phloem	7.03207	9.35865	5.64054	2.58802	1.97825	CA-RE	e	Expanding leaves	0.508479
Potri.001G436200	PtMD146	146	AT1G72250		AT1G72250	XIV	CA-RE/Phloem	3.48358	6.15499	1.39526	0.633181	0.618293	CA-RE	e	Expanding leaves	0.428482
Potri.004G063200	PtMD22	22	AT1G29750	RKF1	AT1G29750	II	CA-RE/PW-SW	4.97199	7.62624	6.35878	2.13256	4.1436	CA-RE	e	Expanded leaves	0.414599
Potri.010G155600	PtMD71	71	none	none	AT1G53440	VIII	CA-RE/PW-SW	7.12991	8.11431	8.15965	6.94724	6.14245	PW-SW	h	Mechanically damaged leaf	0.446393
Potri.002G242700	PtMD88	88	AT5G48740		AT5G48740	XI	CA-RE/PW-SW	5.91065	11.7079	11.9153	9.43041	6.90601	PW-SW	h	Xylem	0.582545
Potri.010G213200	PtMD94	94	no clear ortholog, similar to AT2G39360, AT5G59700, AT3G46290, AT1G30570	no clear ortholog, similar to CVY1, , HERK1, HERK2	AT3G46290	XII	CA-RE/PW-SW	10.4587	11.7732	12.2684	10.722	10.5849	PW-SW	h	Mature seeds	0.254861
Potri.009G026600	PtMD96	96	AT5G59700, AT3G46290	, HERK1	AT3G46290	XII	CA-RE/PW-SW	9.15979	9.64692	8.90778	8.3191	7.85162	CA-RE	e	Expanding female flower buds	0.240014
Potri.001G405500	PtMD98	98	AT5G54380	THE1	AT5G54380	XII	CA-RE/PW-SW	6.35253	11.3331	10.2779	4.29549	3.1634	PW-SW	e	Mature seeds	0.347569
Potri.006G110000	PtMD126	126	AT3G51550	FER	AT3G51550	XII	CA-RE/PW-SW	6.8872	9.73682	10.0917	9.43691	5.72088	CA-RE	h	Expanding female flower buds	0.44107
Potri.011G056800	PtMD132	132	AT1G28340	RLP4/MLLR2	AT1G28340	XIII	CA-RE/PW-SW	6.74159	8.8102	7.22358	1.6606	1.13025	CA-RE	e	Root -drought	0.377055
Potri.008G117000	PtMD135	135	AT1G25570	MLLR1	AT1G25570	XIII	CA-RE/PW-SW	9.31721	10.2013	9.99429	7.79001	7.78187	CA-RE	e	Root-control	0.155767
Potri.011G140000	PtMD145	145	AT1G72250		AT1G72250	XIV	CA-RE/PW-SW	7.96811	9.6628	7.44066	7.65477	5.0251	CA-RE	h	Expanding leaves	0.451878
Potri.001G385300	PtMD31	31	AT1G53430, AT1G53440	NIR2,	AT1G53440	V	Maturation	4.99547	3.61517	4.70477	4.80225	5.95974	Maturation	d	Mature petiole	0.280782
Potri.001G386300	PtMD32	32	AT1G53430, AT1G53440	NIR2,	AT1G53440	V	Maturation	3.18097	1.63145	2.52587	2.98315	3.85094	Maturation	d	Mature petiole	0.300098
Potri.001G385600	PtMD34	34	AT1G53430, AT1G53440	NIR2,	AT1G53430	V	Maturation	1.8703	1.72051	2.98399	1.72747	2.95906	Maturation	a	Leaf-drought	0.333703
Potri.001G386500	PtMD35	35	AT1G53430, AT1G53440	NIR2,	AT1G53440	V	Maturation	2.29089	1.72765	1.69308	2.436	2.92073	Maturation	a	Mechanically damaged leaf	0.423292
Potri.006G255100	PtMD58	58	AT1G56145, AT1G56130, AT1G56140, AT1G56120		AT1G56145	VII	Maturation	6.6094	8.17163	9.47233	7.21159	11.9368	Maturation	d	Mature leaves	0.315537
Potri.001G082900	PtMD61	61	AT1G56145, AT1G56130, AT1G56140, AT1G56120		AT1G56140	VII	Maturation	4.52672	4.76129	4.15041	4.3357	8.4473	Maturation	d	Beetle damaged leaf	0.366062
Potri.004G079700	PtMD92	92	AT5G24010		AT5G24010	XII	Maturation	5.35143	4.45829	4.01442	4.22114	7.76131	Maturation	d	Root-control	0.406163
Potri.014G088100	PtMD93	93	AT4G00300		AT4G00300	XII	Maturation	11.6409	11.37	11.9958	11.6609	12.4674	Maturation	d	Mature seeds	0.189427
Potri.005G055200	PtMD130	130	AT3G04690, AT5G28680	ANX1, ANX2	AT5G28680	XII	Maturation	0.825434	0.369822	0.563017	2.22272	7.96222	Maturation	d	Dormant buds	0.228268
Potri.013G042500	PtMD131	131	AT3G04690, AT5G28680	ANX1, ANX2	AT3G04690	XII	Maturation	0.44243	0.369822	0	0.287971	2.8912	Maturation	d	Expanded female flowers	0.218487
Potri.008G150200	PtMD138	138	AT3G05990	MLLR3	AT3G05990	XIII	Maturation	5.79942	5.40921	6.22263	7.74121	9.98305	Maturation	d	Expanded female flowers	0.300108
Potri.T032400	PtMD24	24	AT1G29750	RKF1	AT1G29750	II	No Pattern	5.58552	5.5063	5.33948	5.79292	6.00366	Maturation	a	Root -drought	0.176724
Potri.011G072600	PtMD25	25	AT1G29750	RKF1	AT1G29750	II	No Pattern	5.99601	5.91584	6.0135	6.03758	6.30337	Maturation	a	Root-control	0.228768
Potri.011G128000	PtMD97	97	AT5G54380	THE1	AT5G54380	XII	No Pattern	8.12114	9.78025	9.5521	9.02364	9.56348	Phloem	a	Expanding female flower buds	0.443204
Potri.001G385200	PtMD27	27	AT1G53420, AT3G14840	, LIK1	AT3G14840	IV	Phloem	5.49055	1.64463	1.77532	0.287971	0.835942	Phloem	b	Beetle damaged leaf	0.298097
Potri.001G384700	PtMD28	28	AT1G53420, AT3G14840	, LIK1	AT3G14840	IV	Phloem	5.97293	2.31494	2.35753	0.859684	1.81938	Phloem	b	Mature leaves	0.296782
Potri.003G026100	PtMD29	29	AT1G53420, AT3G14840	, LIK1	AT3G14840	IV	Phloem	5.71095	1.28438	1.8948	0.336527	0.69914	Phloem	b	Mature leaves	0.202333
Potri.019G005000	PtMD47	47	none	none	AT1G07650	VI	Phloem	5.08229	2.18022	0	0	0	Phloem	b	Mature leaves	0.467994
Potri.019G007900	PtMD49	49	none	none	AT3G14840	VI	Phloem	6.8217	2.14519	1.7084	0.287971	0.444472	Phloem	b	Mature leaves	0.488645
Potri.019G009800	PtMD56	56	none	none	AT3G14840	VI	Phloem	4.04987	0.369822	0	0	0	Phloem	b	Mature leaves	0.448607
Potri.016G092700	PtMD62	62	none	none	AT1G53440	VIII	Phloem	10.6258	4.30466	2.6406	3.1678	2.44778	Phloem	b	Expanding leaves	0.370348
Potri.006G014100	PtMD65	65	none	none	AT1G53430	VIII	Phloem	4.6738	0.761685	0.563017	0	0	Phloem	b	Sucker	0.34726
Potri.010G052800	PtMD84	84	AT2G37050		AT1G67720	X	Phloem	11.9945	7.64295	5.59108	3.33798	3.51349	Phloem	b	Root-control	0.412066
Potri.008G181200	PtMD85	85	AT1G67720		AT1G67720	X	Phloem	10.9495	8.0952	4.99516	4.33901	5.10757	Phloem	b	Root -drought	0.271625
Potri.004G158700	PtMD100	100	AT4G39110, AT2G21480	BUPS1, BUPS2	AT4G39110	XII	Phloem	4.88408	1.00187	1.19808	2.41188	1.70106	Phloem	b	Expanded leaves	0.345275
Potri.009G120400	PtMD101	101	AT4G39110, AT2G21480	BUPS1, BUPS2	AT4G39110	XII	Phloem	3.3034	0	0	0.549454	0.61828	Phloem	b	Dormant female flower bud	0.292336
Potri.004G063500	PtMD23	23	AT1G29750	RKF1	AT1G29750	II	Phloem/CA-RE	6.46818	5.62386	4.94058	4.77222	3.26171	Phloem	e	Beetle damaged leaf	0.285868
Potri.019G006000	PtMD50	50	none	none	AT3G14840	VI	Phloem/CA-RE	5.1924	2.97909	2.61367	1.72033	0.244575	Phloem	e	Mature leaves	0.414434
Potri.001G234200	PtMD95	95	AT5G59700, AT3G46290	, HERK1	AT3G46290	XII	Phloem/CA-RE	10.0281	9.72769	9.46816	6.36272	6.8426	Phloem	e	Root -drought	0.369351
Potri.004G047300	PtMD133	133	AT1G28340	RLP4/MLLR2	AT1G28340	XIII	Phloem/CA-RE	11.0692	10.3167	8.75224	5.0223	6.51441	Phloem	e	Expanding female flower buds	0.223564
Potri.010G129300	PtMD134	134	AT1G25570	MLLR1	AT1G25570	XIII	Phloem/CA-RE	9.28389	8.43644	8.88896	7.48046	7.29396	Phloem	e	Root-control	0.187479
Potri.011G072300	PtMD21	21	AT1G29750	RKF1	AT1G29750	II	Phloem/CA-RE/Maturation	7.15601	7.13305	6.15287	2.94953	4.74558	Phloem	f	Beetle damaged leaf	0.258404
Potri.004G135500	PtMD26	26	AT1G07650		AT1G07650	III	Phloem/CA-RE/Maturation	6.97634	7.33177	4.85516	3.40444	4.50189	CA-RE	f	Dormant buds	0.354061
Potri.001G308600	PtMD45	45	none	none	AT1G07650	VI	Phloem/CA-RE/Maturation	2.69476	3.3424	1.59291	0.55683	2.4267	CA-RE	f	Root-control	0.245632
Potri.019G005300	PtMD48	48	none	none	AT3G14840	VI	Phloem/CA-RE/Maturation	5.45353	4.33162	3.88305	1.85625	1.91469	Phloem	e	Mature leaves	0.504698
Potri.019G009700	PtMD54	54	none	none	AT3G14840	VI	Phloem/CA-RE/Maturation	3.4438	2.40847	2.2802	0.64124	1.88672	Phloem	b	Beetle damaged leaf	0.362699
Potri.T061100	PtMD90	90	AT5G24010		AT5G24010	XII	Phloem/CA-RE/Maturation	6.26305	7.38945	7.07116	2.91457	6.39743	CA-RE	f	Root -drought	0.348123
Potri.017G143000	PtMD91	91	AT5G24010		AT5G24010	XII	Phloem/CA-RE/Maturation	3.63022	5.03336	4.57491	1.31928	4.15298	CA-RE	f	Root -drought	0.361736
Potri.005G143200	PtMD102	102	no clear ortholog	no clear ortholog	AT2G23200	XII	Phloem/CA-RE/Maturation	7.33503	6.25555	7.27081	4.22338	6.23695	Phloem	f	Leaf-drought	0.181556
Potri.011G075400	PtMD2	2	AT1G29720, AT1G29730, AT1G29740		AT1G29740	I	Phloem/Maturation	5.46638	2.65941	2.46996	2.74477	3.32091	Phloem	b	Expanded leaves	0.393038
Potri.T009100	PtMD3	3	AT1G29720, AT1G29730, AT1G29740		AT1G29740	I	Phloem/Maturation	2.64255	1.40692	0.51742	1.10686	0.7178	Phloem	b	Expanded leaves	0.362388
Potri.T009500	PtMD5	5	AT1G29720, AT1G29730, AT1G29740		AT1G29730	I	Phloem/Maturation	3.94026	1.12729	0	1.17164	1.61069	Phloem	b	Expanded leaves	0.485937
Potri.T032200	PtMD10	10	AT1G29720, AT1G29730, AT1G29740		AT1G29740	I	Phloem/Maturation	8.96163	5.99731	5.94353	5.41604	6.16695	Phloem	b	Beetle damaged leaf	0.426201
Potri.T032500	PtMD11	11	AT1G29720, AT1G29730, AT1G29740		AT1G29740	I	Phloem/Maturation	2.98889	1.22764	1.59954	1.56881	1.52221	Phloem	b	Expanded leaves	0.350097
Potri.011G106400	PtMD33	33	AT1G53430, AT1G53440	NIR2,	AT1G53440	V	Phloem/Maturation	5.53043	3.69216	1.46829	1.15831	2.93618	Phloem	b	Beetle damaged leaf	0.452243
Potri.003G148000	PtMD60	60	AT1G56145, AT1G56130, AT1G56140, AT1G56120		AT1G56145	VII	Phloem/Maturation	7.94697	3.60006	1.64756	2.74808	7.13388	Phloem	c	Mature leaves	0.439642
Potri.010G155800	PtMD63	63	none	none	AT1G53430	VIII	Phloem/Maturation	3.77652	1.83638	2.07592	1.48063	2.69317	Phloem	b	Root-control	0.375074
Potri.016G084900	PtMD86	86	AT2G37050		AT2G37050	X	Phloem/Maturation	11.221	9.32466	9.27043	8.48413	9.7511	Phloem	b	Root-control	0.265459
Potri.006G132100	PtMD87	87	AT1G67720		AT2G37050	X	Phloem/Maturation	10.2037	7.27878	7.73515	7.43263	10.9735	Maturation	c	Dormant buds	0.291489
Potri.005G143700	PtMD103	103	no clear ortholog	no clear ortholog	AT5G24010	XII	Phloem/Maturation	5.24607	3.62186	2.40924	0.87237	1.60779	Phloem	b	Expanded leaves	0.355498
Potri.005G140400	PtMD104	104	no clear ortholog	no clear ortholog	AT2G23200	XII	Phloem/Maturation	5.38032	3.61342	2.30053	0.90732	3.14818	Phloem	b	Beetle damaged leaf	0.35557
Potri.005G144200	PtMD105	105	no clear ortholog	no clear ortholog	AT5G24010	XII	Phloem/Maturation	6.00162	3.73951	1.73752	2.03982	3.28157	Phloem	b	Expanded leaves	0.371788
Potri.005G143400	PtMD106	106	no clear ortholog	no clear ortholog	AT5G24010	XII	Phloem/Maturation	8.71978	6.37757	5.16538	4.25203	5.55802	Phloem	b	Expanded leaves	0.338623
Potri.005G143500	PtMD107	107	no clear ortholog	no clear ortholog	AT2G23200	XII	Phloem/Maturation	7.06586	4.74609	1.91098	2.53577	4.40691	Phloem	b	Expanded leaves	0.351107
Potri.005G143600	PtMD108	108	no clear ortholog	no clear ortholog	AT5G24010	XII	Phloem/Maturation	3.43046	1.12647	0.563017	0.334214	1.04425	Phloem	b	Expanded leaves	0.202443
Potri.005G144100	PtMD109	109	no clear ortholog	no clear ortholog	AT5G24010	XII	Phloem/Maturation	5.15453	3.09398	1.38387	1.95871	3.15404	Phloem	b	Expanded leaves	0.350984
Potri.017G095900	PtMD117	117	no clear ortholog	no clear ortholog	AT3G51550	XII	Phloem/Maturation	2.41476	0	0	0.899784	2.00299	Phloem	c	Beetle damaged leaf	0.298088
Potri.017G096800	PtMD119	119	no clear ortholog	no clear ortholog	AT3G51550	XII	Phloem/Maturation	3.19009	0.59807	0	0.393246	2.28752	Phloem	b	Beetle damaged leaf	0.282197
Potri.017G096400	PtMD121	121	no clear ortholog	no clear ortholog	AT5G39000	XII	Phloem/Maturation	5.6264	3.02532	0.68066	1.83791	4.54257	Phloem	b	Beetle damaged leaf	0.237357
Potri.017G097500	PtMD122	122	no clear ortholog	no clear ortholog	AT3G51550	XII	Phloem/Maturation	7.96884	2.39273	1.60848	0.697001	6.42697	Phloem	b	Beetle damaged leaf	0.374116
Potri.017G097800	PtMD123	123	no clear ortholog	no clear ortholog	AT3G51550	XII	Phloem/Maturation	6.91847	1.55373	0	0.554443	5.22137	Phloem	b	Beetle damaged leaf	0.369562
Potri.017G096200	PtMD124	124	no clear ortholog	no clear ortholog	AT3G51550	XII	Phloem/Maturation	3.03253	0	0	0	2.4002	Phloem	c	Beetle damaged leaf	0.373147
Potri.017G095600	PtMD125	125	no clear ortholog	no clear ortholog	AT3G51550	XII	Phloem/Maturation	8.50794	1.86454	1.46388	1.11801	6.38103	Phloem	b	Beetle damaged leaf	0.365329
Potri.010G155200	PtMD67	67	none	none	AT1G53440	VIII	Phloem/PW-SW	8.94349	8.09305	8.39872	7.61526	7.07152	Phloem	e	Mechanically damaged leaf	0.452243
Potri.016G011400	PtMD68	68	none	none	AT1G53440	VIII	Phloem/PW-SW	6.03492	5.4855	6.4055	4.96673	4.03985	PW-SW	e	Root-control	0.376263
Potri.016G012100	PtMD69	69	none	none	AT1G53430	VIII	Phloem/PW-SW	6.94887	6.59936	6.51315	6.11547	5.40444	Phloem	a	Mechanically damaged leaf	0.501127
Potri.016G011200	PtMD70	70	none	none	AT1G53440	VIII	Phloem/PW-SW	8.24615	6.78645	6.77408	6.44055	6.04706	Phloem	b	Mechanically damaged leaf	0.411281
Potri.001G467000	PtMD110	110	AT1G30570	HERK2	AT1G30570	XII	PW-SW/Secondary Wall	7.29706	8.34989	10.7992	9.94691	9.80846	PW-SW	g	Root -drought	0.17944
Potri.016G138700	PtMD127	127	AT3G51550	FER	AT3G51550	XII	PW-SW/Secondary Wall	9.86413	10.3397	11.4967	11.4295	10.2181	PW-SW	g	Root -drought	0.189308
Potri.008G105500	PtMD129	129	AT3G04690, AT5G28680	ANX1, ANX2	AT3G04690	XII	PW-SW/Secondary Wall	0.727658	0	5.60021	4.55574	0.295027	PW-SW	g	Expanded leaves	0.196095
Potri.010G090800	PtMD137	137	AT3G05990	MLLR3	AT3G05990	XIII	PW-SW/Secondary Wall	7.75042	8.01371	11.989	10.6507	8.8941	PW-SW	g	Xylem	0.304264
Potri.T032700	PtMD4	4	AT1G29720, AT1G29730, AT1G29740		AT1G29740	I	Secondary Wall	5.27265	2.13234	1.90151	5.78659	3.42837	Secondary wall	d	Expanded leaves	0.445207
Potri.011G073700	PtMD7	7	AT1G29720, AT1G29730, AT1G29740		AT1G29720	I	Secondary Wall	1.26437	0	0	3.70822	0.804367	Secondary wall	g	Mechanically damaged leaf	0.294363
Potri.T008400	PtMD17	17	AT1G29720, AT1G29730, AT1G29740		AT1G29720	I	Secondary Wall	1.22248	0	0.68066	3.76642	0.323253	Secondary wall	g	Expanded leaves	0.324018
Potri.018G026800	PtMD57	57	AT1G56145, AT1G56130, AT1G56140, AT1G56120		AT1G56130	VII	Secondary Wall	5.83695	3.38054	3.43438	5.99658	4.31619	Secondary wall	a	Beetle damaged leaf	0.389618
* Sundell, D., Street, N.R., Kumar, M. et al. (2017) AspWood: high-spatial resolution transcriptome profiles reveal uncharacterized modularity of wood formation in Populus tremula. Plant Cell, 29, 1585–1604.

## Sheet: Table S8
Table S8.List of first expression neighbors of selected PtMDs expressed at early stages of secondary wall formation. Baits are from CA-RE/PW-SW clusters from Fig. 7. + positive, - negative correlation. Hits in bold are discussed in the text.
First nieghbors		Best BLAST AGI codes	Ath-names	Baits
	Poplar name			MD126 (Potri.006G110000) - AtFER	MD94 (Potri.010G213200)	MD98 (Potri.001G405500) AtTHE1	MD88 (Potri.002G242700)	MD145 (Potri.011G140000)	Ath short description	Class	Poplar enrichment	Poplar enrichment	At enrichment	At enrichment
Potri.019G035500		AT5G56540	AGP14	+					ARABINOGALACTAN PROTEIN 14. Mutants exhibit longer root hairs	AGP	PFAM PF00544 - pectate lyase, PF00170 - bZIP TF, PF00069 - protein kinase, PF00394 - multicopper oxidase, PF00481 - protein phosphatase 2C, PF00141 - peroxidase. miRNA: ptc-miR6463, ptc-miR398, ptc-miR481, ptc-miR6454	PF00170 - bZIP TF, PF00069 - protein kinase, PF00141 - peroxidase. miRNA: ptc-miR7840		LIMR FAMILY PROTEIN DDB_G0283707-RELATED (PTHR31652:SF0), RETICULON-LIKE PROTEIN B8 (PTHR10994:SF62), 14-3-3-LIKE PROTEIN GF14 MU-RELATED (PTHR18860:SF76), SUBFAMILY NOT NAMED (PTHR33021:SF201)
Potri.006G090600		AT2G37770	AKR4C9	+					ALDO-KETO REDUCTASE FAMILY 4 MEMBER C9 - NADPH-dependent, up-regulated in response to cold, salt, and drought stress.	Lipid metabolism
Potri.001G230000		AT5G13000	CALS3	+					CALLOSE SYNTHASE 3	Callose
Potri.004G089300		AT1G66430	FRK3	+					FRUKTOKINASE 3	Sugar metabolism
Potri.006G114300	PtGAUT7-A	AT2G38650	GAUT7	+					GALACTURONOSYL TRANSFERASE 7; main homogalacturonan synthase component	Pectin metabolism
Potri.001G392200		AT2G42590	GRF9	+					GROWTH-REGULATING FACTOR 9, 14-3-3 gene. Binds calcium and regulates development.	Protein activity regulation
Potri.007G069600		AT5G37600	GSR1	+					GLUTAMINE SYNTHASE CLONE R1 - cytosolic	N metabolism
Potri.010G169800		AT4G27640	IMB4	+					IMPORTIN-BETA 4 regulating transport of GRF-interacting factor 1 (GIF1) to nucleus	Transcriptional regulation
Potri.014G043700		AT2G13560	NAD-ME1	+					NAD-DEPENDENT MALIC ENZYME 1
Potri.014G052700		AT5G47070	PBL19	+					PBS1-LIKE 19 - a RLCK VII-4 subfamily phosphorylating MAPKKK5 and MEKK1 triggered by chitin, involved in PTI	Signaling
Potri.013G051200		AT5G18410	PIR	+					PIROGI - a WAVE complex protein regulating actin organization and trichome development	Cytoskeleton
Potri.004G213300		AT2G27990	BLH8	+					BEL1-LIKE HOMEODOMAIN 8, a TF, regulating BOP1 and integrating stress signaling via JA	Transcriptional regulation
Potri.002G090700		AT5G65210	TGA1	+					TGA-BINDING 1 - a bZIP TF, a redox-controlled regulator of systemic acquired resistance and development	Transcriptional regulation
Potri.019G131500		AT5G58300		+					Leucine-rich repeat receptor like kinase family	LRR-protein kinase
Potri.001G112800		AT4G22900		+					transmembrane protein
Potri.010G089900		AT5G26330		+					Cupredoxin superfamily protein	Redox
Potri.006G100200		AT5G01460		+					LMBR1-like membrane protein
Potri.T071700		AT5G16890		+					GT47 exostosin family protein
Potri.004G158200		AT1G75390	bZIP44	−					BASIC LEUCIN-ZIPPER 44 controling expression of MAN7 in seeds	Transcriptional regulation
Potri.014G081000		AT2G38040	CAC3	−					ACETYL CO-ENZYME A CARBOXYLASE CARBOXYLTRANSFERASE ALPHA SUBUNIT	Lipid metabolism
Potri.011G155600		AT5G36110	CYP716A1	−					CYP716A subfamily of cytochrome P450 monooxygenases with triterpene oxidizing activity	Lipid metabolism
Potri.001G253100		AT4G38730	ENOR3L1	−					ENHENCER OF RDR6 3 - a magnesium transporter, putative (DUF803)	RNA metabolism
Potri.005G191400		AT1G43670	FINS1	−					FRUCTOSE INSENSITIVE 1, a fructose-1,6-bisphosphatase with fructose-mediated signaling role independent of its enzymatic activity.	Sugar metabolism
Potri.012G014200		AT5G53390	FOP1	−					FOLDED PETAL 1 - a bifunctional wax ester synthase/diacylglycerol acyltransferase WSD11 family	Lipid metabolism
Potri.004G096900		AT5G38210	LRK10L3	−					LEAF RUST 10 DISEASE-RESISTANCE LOCUS RECEPTOR- LIKE PROTEIN KINASE-LIKE 3	Protein activity regulation
Potri.014G081700		AT4G11610	MCTP7	−					MULTIPLE C2 DOMAIN AND TRANSMEMBRANE REGION PROTEIN 7, with putative regulatory role in signaling and lipid binding	Signaling
Potri.012G042200		AT3G17790	PAP17	−					PURPLE ACID PHOSPHATASE 17 responsive to phosphate (Pi)	Protein activity regulation
Potri.T045500		AT4G33420	PRX47	−					Peroxidase 47	Redox
Potri.018G136900		AT4G33420	PRX47	−					Peroxidase 47	Redox
Potri.002G055600		AT3G10260	RTNLB8	−					RETICULON-LIKE B 8 - an ER protein interacting with VIRB2 enabling Agrobacterium tumefaciens infection	VIR protein
Potri.005G170500		AT1G77920	TGA7	−					bZIP TF, a redox-controlled regulator of systemic acquired resistance and development	Transcriptional regulation
Potri.019G128600		AT5G58350	WNK4	−					WITH NO LYSINE KINASE 4, a protein kinase
Potri.002G041400		AT3G58180		−					ARM repeat superfamily protein
Potri.019G035300		AT3G03880		−					sterol O-acyltransferase, putative (DUF1639)	Lipid metabolism
Potri.013G130000		AT1G53050		−					Protein kinase superfamily	Protein activity regulation
Potri.016G038100		AT3G10250		−					histidine-tRNA ligase	Nucleic acid metabolism
Potri.001G027400		AT3G54440		−					glycoside hydrolase family 2	Sugar metabolism
Potri.015G054300		AT1G13360		−
Potri.017N001400				−
Potri.011G169700		AT5G56260		−					Ribonuclease E inhibitor RraA/Dimethylmenaquinone methyltransferase	Nucleic acid metabolism
Potri.010G166800		AT1G14150	PQL1		+				PSBQ-LIKE 1 - a subunit of the NAD(P)H dehydrogenase complex located in the chloroplast thylakoid lumen.			ptc-miR481, ptc-miR398		ZINC-BINDING DEHYDROGENASE FAMILY PROTEIN (PTHR43205:SF35), ALPHA/BETA-HYDROLASES SUPERFAMILY PROTEIN (PTHR42886:SF39)
Potri.009G029600		AT3G46510	PUB13		+				PLANT U-BOX 13, an E3 ubiquitin ligase involved in ubiquitination of pattern recognition receptor FLS2.	Signaling
Potri.017G059500		AT4G13950	RALFL31		+				RAPID ALKALINIZATION FACTOR LIKE 31 - peptide hormone	Signaling
Potri.005G100500		AT3G51460	RHD4		+				ROOT HAIR DEFECTIVE4, a phosphatidylinositol-4-phosphate phosphatase required for root hair development	Phosphate
Potri.010G177700		AT1G65560			+				Zinc-binding dehydrogenase family
Potri.006G033000					+
Potri.011G084000		AT1G30130			+				DUF1365 family
Potri.015G041200		AT3G18060			+				transducin family protein / WD-40 repeat family
Potri.008G142000		AT1G14600			+				homeodomain family	Transcriptional regulation
Potri.018G068000		AT3G47590			+				alpha/beta-Hydrolases superfamily
Potri.001G094100		AT4G01100	ADNT1		−				DENINE NUCLEOTIDE TRANSPORTER 1, in mitochondrion
Potri.001G136900		AT1G32220			−				NAD(P)-binding Rossmann-fold superfamily protein
Potri.010G236200		AT3G44610	AGC1-12			+			AGCVIII KINASE 1-12 - a kinase involved in phototropism and gravitropism. Phosphorylates PIN1	Auxin		PFAM PF00544 - pectate lyase, PF00394 - multicopper oxidase, PF00481 - protein phosphatase 2C, ptc-miR6463, ptc-miR6476, ptc-miR478		SUBFAMILY NOT NAMED (PTHR31284:SF27), ortholog O-GLYCOSYL HYDROLASES FAMILY 17 PROTEIN (PTHR32227:SF62), PROTEIN TRICHOME BIREFRINGENCE-LIKE 36 (PTHR32285:SF155)
Potri.016G024000		AT3G56850	AREB3			+			ABA-RESPONSIVE ELEMENT BINDING PROTEIN 3 - a TF with a bZIP domain	ABA
Potri.002G098600		AT4G08950	EXO			+			EXORDIUM, BR responsive	BR
Potri.017G083000		AT5G15230	GASA4			+			Encodes gibberellin-regulated protein GASA4. Promotes GA responses and exhibits redox activity.	GA
Potri.005G174000		AT1G77690	LAX3			+			Auxin influx carrier LAX3 (Like Aux1)	Auxin
Potri.015G122700		AT3G54950	PLP7			+			PATATIN-LIKE PROTEIN 7 a phospholipase, hydrolyzes phospholipids and galactolipids and has acyl-CoA thioesterase activity	Lipid metabolism
Potri.006G117200		AT2G36570	PXC1			+			PXY/TDR-CORRELATED 1 - an LRR-RLK family protein	Protein activity regulation
Potri.007G038300		AT5G66920	SKS17			+			SKU5 SIMILAR 17, AA1 multicopper oxidase
Potri.001G120300		AT4G12420	SKU5			+			AA1 multicopper oxidase involved in root growth
Potri.008G020900		AT3G54260	TBL36			+			TRICHOME BIREFRINGENCE-LIKE 36	Xylan acetylation
Potri.019G062000		AT3G08710	TRX H9			+			THIOREDOXIN TYPE H9, associated to plasma membrane. Moves cell to cell, suggesting a role in intercellular communication.	Redox
Potri.016G065600		AT3G54750				+
Potri.001G052300	PtPL1-26	AT4G13710				+			Pectate lyase
Potri.014G158900		AT4G03965				+			RING/U-box superfamily protein
Potri.016G128100		AT5G01710				+			methyltransferase
Potri.002G257700		AT1G04040				+			HAD superfamily, subfamily IIIB acid phosphatase	Phosphate
Potri.006G040400		AT3G56750				+
Potri.002G127300		AT1G47380				+			Protein phosphatase 2C family protein	Protein activity regulation
Potri.002G007300	PtGHL17_22	AT5G24318				+			O-Glycosyl hydrolases family 17	Callose
Potri.015G130100		AT5G51560				+			Leucine-rich repeat protein kinase	Protein activity regulation
Potri.009G107400		AT3G19000				+			2-oxoglutarate (2OG) and Fe(II)-dependent oxygenase
Potri.005G204300		AT4G18260				+			Cytochrome b561/ferric reductase transmembrane protein
Potri.005G102500		AT3G51470				+			Protein phosphatase 2C family protein	Phosphorylation
Potri.006G201300		AT5G06470				+			Glutaredoxin family protein	Redox
Potri.015G083900		AT5G50175				+			transmembrane protein
Potri.008G195700						+
Potri.016G051600		AT5G06940				+			Leucine-rich repeat receptor-like protein kinase family protein	Protein activity regulation
Potri.011G057500		AT1G28400				+			GATA zinc finger protein
Potri.002G130600		AT2G23450				+			Protein kinase superfamily protein	Protein activity regulation
Potri.003G175900	PtPL1-27	AT4G13710				+			Pectate lyase	Pectin metabolism
Potri.002G238800	PtPL1-4	AT4G13710				+			Pectin lyase-like	Pectin metabolism
Potri.008G159200						+
Potri.001G057800		AT1G67310				−			calmodulin-binding TF	Transcriptional regulation
Potri.001G126100		AT5G61480	PXY				+		PHLOEM INTERCALATED WITH XYLEM -a LRR-RLK, receptor of TDIF regulating xylem cell fate	Signaling
Potri.006G114400		AT1G79620	VRLK1				+		VASCULAR-RELATED RLK1 - a LRR kinase switching between cell elongation and secondary cell wall thickening.	Protein activity regulation
Potri.010G038600		AT1G23790	CORD4					+	CORTICAL MICROTUBULE DISORDERING4, a dicer-like protein (DUF936)

## Sheet:  Table S9
Table S9. List of first expression neighbors of PtMDs expressed during the main stage of secondary wall development. Baits are from PW-SW/Secondary wall and Secondary wall clusters from Fig. 7. + positive, - negative correlation. Hits in bold are discussed in the text.
First nieghbors		Best BLAST AGI codes	Ath-names	Baits							Ath short description
	Poplar name			MD129 (Potri.008G105500)	MD137 (Potri.010G090800) - AtMLLR3/AtMLLR4	MD127 (Potri.016G138700) - AtFER	MD110 (Potri.001G467000) - AtHERK2	MD17 (Potri.T008400)	MD4 (Potri.T032700)	MD57 (Potri.018G026800)		Class	Poplar enrichment	Poplar enrichment	At enrichment	At enrichment
Potri.004G095100		AT1G66810	C3H14	+							CCCH zinc finger protein binding DNA and RNA negatively regulating secondary wall biosynthesis.	Transcriptional regulation	PF00560-Leucine Rich Repeat, PF07714-Protein tyrosine kinase, PF11721-Di-glucose binding within endoplasmic reticulum, PF00069-Protein kinase domain, PF00225-Kinesin motor domain, ptc-miR482, ptc-miR390, ptc-miR162, ptc-miR7839, ptc-miR164, ptc-miR399, ptc-miR6446, ptc-miR6440	PF00394 -Multicopper oxidase, PF00400-WD domain, G-beta repeat, PF00642-Zinc finger C-x8-C-x5-C-x3-H type (and similar), PF03005-Arabidopsis proteins of unknown function		LACCASE-17 (PTHR11709:SF266), LACCASE-4 (PTHR11709:SF272), LACCASE-5 (PTHR11709:SF268), NEUROBEACHIN (PTHR13743:SF112), TELOMERE REPEAT-BINDING PROTEIN 5-RELATED (PTHR21717:SF70), SUBFAMILY NOT NAMED (PTHR23423:SF69), ADENYLATE KINASE 2 MITOCHONDRIAL (PTHR23359:SF22), CORE-2/I-BRANCHING BETA-1,6-N-ACETYLGLUCOSAMINYLTRANSFERASE FAMILY PROTEIN (PTHR31042:SF17), GERMIN-LIKE PROTEIN 2-RELATED (PTHR31…
Potri.010G252400		AT1G16860	SHOU4L	+							Plasma membrane-localized proteins negatively regulating exocytosis of CESAs.	Cellulose biosynthesis
Potri.007G116900		AT1G77120	ADH1	+							Reduces acetaldehyde using NADH as reductant.	Redox
Potri.012G095300		AT5G63400	ADK1	+							protein similar to adenylate kinase.	Phophorylation
Potri.014G072600		AT2G45540	BCHC2	+							WD-40 repeat family protein / beige-like protein
Potri.004G005900		AT4G22120	CSC1	+							CALCIUM PERMEABLE STRESS-GATED CATION CHANNEL 1- stretch activated cation channel.	Mechanosensing
Potri.002G126100		AT3G19270	CYP707A4	+							ABA 8'-hydroxylase involved in ABA catabolism. CYP707A gene family.	ABA
Potri.005G092200		AT5G23190	CYP86B1	+							cytochrome P450 CYP86B1 - a very long chain fatty acid hydroxylase specifically involved in polyester monomer biosynthesis	Lipid metabolism
Potri.011G135900		AT5G54800	GPT1	+							Glucose6-Phosphate/phosphate transporter 1	Sugar metabolism
Potri.002G173400		AT4G10840	KLCR1	+							KINESIN LIGHT CHAIN-RELATED 1	Intracellular transport
Potri.011G120300	PtLAC30	AT5G60020	LAC17	+							LACCASE17	Lignin metabolism
Potri.001G401100	PtLAC6	AT5G60020	LAC17	+	+						LACCASE17	Lignin metabolism
Potri.011G120200	PtLAC29	AT5G60020	LAC17	+							LACCASE17	Lignin metabolism
Potri.001G054600	PtLAC1	AT5G60020	LAC17	+							LACCASE17	Lignin metabolism
Potri.001G401300	PtLAC7	AT5G60020	LAC17	+	+						LACCASE17	Lignin metabolism
Potri.001G248700	PtLAC4	AT2G38080	LAC4	+							LACCASE4	Lignin metabolism
Potri.008G073700	PtLAC18	AT2G40370	LAC5	+							LACCASE5	Lignin metabolism
Potri.010G183600	PtLAC26	AT2G40370	LAC5	+							LACCASE5	Lignin metabolism
Potri.009G053900	PtMYB021	AT5G12870	MYB46	+							Master secondary wall TF MYB46	Transcriptional regulation
Potri.001G267300	PtMYB3	AT3G08500	MYB83	+							Master secondary wall TF MYB83	Transcriptional regulation
Potri.004G156100		AT2G21620	RD2	+							RESPONSIVE TO DESICCATION 2	Abiotic stress
Potri.002G049500		AT3G51895	SULTR3;1	+							SULFATE TRANSPORTER 3;1	Sulfate metabolism
Potri.001G376700		AT1G73140	TBL31	+							TRICHOME BIREFRINGENCE-LIKE 31 - involved in 3-O-monoacetylation of xylan	Acetylation
Potri.004G052900		AT2G34010	TIE4	+	+						TCP INTERACTOR CONTAINING EAR MOTIF PROTEIN 4	Transcriptional regulation
Potri.008G069700		AT5G05570	TMS	+							TOMOSYN	Vescicle trafficking
Potri.008G105600		AT4G24972	TPD1	+							TAPETUM DETERMINANT 1, peptide hormone perceived by EMS1-SERK1	Signaling
Potri.001G241600		AT1G07540	TRFL2	+							TRF-LIKE 2, telomere-binding protein	DNA metabolism
Potri.001G106100		AT5G23860	TUB8	+							TUBULIN BETA 8	Cytoskeleton
Potri.008G094300		AT3G29360	UGD2	+							UDP-glucose dehydrogenase 2	Pectin and hemicellulose biosynthesis
Potri.005G234100		AT2G21410	VHA-A2	+							VACUOLAR PROTON ATPASE A2	pH homeostasis
Potri.001G018900		AT1G51220	WIP5	+	+						WIP domain 5. Putative target of WRKY53 involved cell fate determination in response to auxin via MP.	Auxin signaling
Potri.011G146700		AT5G65930	ZWI	+							ZWICHEL - MT binding kinesin	Cytoskeleton
Potri.013G117900		AT3G58600	NECAP-1	+							Adaptin ear-binding coat-associated protein 1	Vescicle trafficking
Potri.005G182800		AT1G77280		+							kinase with adenine nucleotide alpha hydrolases-like domain-containing protein	Phophorylation
Potri.003G175500				+
Potri.003G078500		AT4G17370		+	+						Oxidoreductase family protein	Redox
Potri.016G112100				+
Potri.018G119500				+
Potri.017G119900				+
Potri.010G113300		AT1G23040		+							hydroxyproline-rich glycoprotein family protein	Cell wall
Potri.005G115000		AT2G17972		+							transmembrane protein
Potri.005G114400		AT2G17940		+	+						WEB family protein (DUF827)
Potri.006G007000		AT3G21790		+							UDP-Glycosyltransferase superfamily protein
Potri.004G142900		AT1G19190		+							alpha/beta-Hydrolases superfamily protein
Potri.018G099800				+
Potri.014G127000		AT1G02810		+	+						Plant invertase/pectin methylesterase inhibitor superfamily	Pectin metabolism
Potri.005G024300		AT5G03980		+							SGNH hydrolase-type esterase superfamily protein
Potri.014G017800		AT5G43140		+							Peroxisomal membrane 22 kDa (Mpv17/PMP22) family protein
Potri.006G194500		AT3G58050		+							hypothetical protein
Potri.008G072100		AT5G07150		+							Leucine-rich repeat protein kinase family protein	Signaling
Potri.005G092300				+
Potri.017G084200				+
Potri.005G117800		AT5G66330		+							Leucine-rich repeat (LRR) family protein	Signaling
Potri.014G058200		AT2G45040		+	+						Matrixin family protein
Potri.009G140400		AT5G39130		+	+						RmlC-like cupins superfamily protein	Stress
Potri.T059600				+
Potri.008G193000		AT1G59940	ARR3	-							TYPE A RESPONSE REGULATOR 3. Involved in red-light and cytokinin signaling.	Phosphorylation
Potri.001G295100		AT3G19590	BUB3.1	-							BUDDING UNINHIBITED BY BENZYMIDAZOL 3.1. - role in the spindle assembly checkpoint.	Cell division
Potri.005G051700		AT5G28300	GT2L	-							GT-2LIKE PROTEIN - a Ca(2+)-dependent CaM-binding protein with transcriptional activation and DNA-binding abilities involved in cold stress signaling	Transcriptional regulation
Potri.001G394200		AT4G20010	PTAC9	-							PLASTID TRANSCRIPTIONALLY ACTIVE 9- a single-stranded DNA Binding protein.	Cell division
Potri.013G079600		AT5G16750	TOZ	-							TORMOZEMBRYO DEFECTIVE	Cell division
Potri.002G106200		AT5G10920		-							L-Aspartase-like family protein
Potri.011G045500		AT1G61210	DWA3		+						DWD HYPERSENSITIVE TO ABA 3- Involved in targeting of katanin to sever microtubules - negative regulation of ABA responses.	ABA
Potri.006G097800		AT2G38110	GPAT6		+						GLYCEROL-3-PHOSPHATE SN-2-ACYLTRANSFERASE 6	Lipid metabolism
Potri.014G113900		AT1G75250	RL6		+						RAD-LIKE 6	Transcriptional regulation
Potri.016G104400		AT5G02010	ROPGEF7		+						ROP (RHO OF PLANTS) GUANINE NUCLEOTIDE EXCHANGE FACTOR 7	Signaling
Potri.004G055000		AT1G29050	TBL38		+						TRICHOME BIREFRINGENCE-LIKE 38	Acetylation
Potri.017G074400					+
Potri.015G108700		AT5G61820			+						stress up-regulated Nod 19 protein;	Stress
Potri.011G164900		AT5G56020			+						Got1/Sft2-like vescicle transport protein family	Vescicle trafficking
Potri.013G155800		AT5G58375			+						Methyltransferase-related protein
Potri.001G261000		AT3G60910			+						S-adenosyl-L-methionine-dependent methyltransferases superfamily protein
Potri.005G000300		AT3G05940			+						organic solute transporter ostalpha protein (DUF300)
Potri.010G121800		AT1G68390			+						Core-2/I-branching beta-1,6-N-acetylglucosaminyltransferase family protein
Potri.013G132500		AT2G20710			-						Tetratricopeptide repeat (TPR)-like superfamily protein
Potri.005G135500		AT2G15790	SQN		-						SQUINT - homolog of cyclophilin 40, involved in miRNA regulation	miRNA regulation
Potri.002G008600		AT1G20760	ATEH1			+					ARABIDOPSIS THALIANA EH DOMAIN CONTAINING PROTEIN 1	Calcium binding		None		RNA-BINDING (RRM/RBD/RNP MOTIFS) FAMILY PROTEIN (PTHR15241:SF146), THIOREDOXIN FAMILY PROTEIN (PTHR45288:SF2)
Potri.012G096100		AT4G24840	COG2			+					CONSERVED OLIGOMERIC GOLGI COMPLEX 2	Vescicle trafficking
Potri.003G009700		AT1G71900	ENOR3L4			+					ENHENCER OF RDR6 3 - magnesium transporter	RNAi regulation
Potri.008G006000		AT1G16860	SHOU4L			+					Plasma membrane-localized proteins negatively regulating exocytosis of CESAs.	Cellulose biosynthesis
Potri.013G102000		AT4G10000				+					Thioredoxin	Redox
Potri.012G125500		AT5G05010				+					clathrin adaptor complex implicated in defence	Vescicle trafficking
Potri.011G088100		AT3G07810				+					RNA-binding (RRM/RBD/RNP motifs) family protein	RNAi regulation
Potri.015G048000		AT5G08130	BIM1				+				BES1-INTERACTING MYC-LIKE 1-a basic helix-loop-helix involved in brassinosteroid signaling.	Signaling		None
Potri.006G140700		AT5G20650	COPT5				+				COPPER TRANSPORTER 5	Intracellular transport
Potri.006G201400		AT3G11780					+				MD-2-related lipid recognition domain-containing protein	Lipid metabolism
Potri.008G134800		AT1G14850	NUP155				-				NUCLEOPORIN 155 involved in defense	Intracellular transport
Potri.009G130000		AT4G38760					-				a nucleoporin	Intracellular transport
Potri.006G233600		AT5G56530						+			RNA-splicing ligase	RNA metabolism
Potri.007G016900		AT3G54350	EMB1967						+		EMBRYO DEFECTIVE 1967 - forkhead-associated domain-containing protein			ptc-miR828		SUBFAMILY NOT NAMED (PTHR31474:SF1), EXTERNAL ALTERNATIVE NAD(P)H-UBIQUINONE OXIDOREDUCTASE B1, MITOCHONDRIAL (PTHR43706:SF19)
Potri.009G041800		AT3G46970	PHS2						+		ALPHA-GLUCAN PHOSPHORYLASE 2	Sugar metabolism
Potri.013G013800		AT4G15920	SWEET17						+		A vacuolar fructose transporter	Sugar metabolism
Potri.012G018000									+
Potri.009G162800		AT5G22390							+		FANTASTIC four-like protein (DUF3049)
Potri.012G017900									+
Potri.012G016600		AT5G53020							+		Ribonuclease P protein subunit P38-like protein
Potri.013G147200		AT4G28220	NDB1						-		NAD(P)H dehydrogenase B1	Redox
Potri.005G163900		AT1G78240	QUA2						-		QUASIMODO2 - methyltransferase	Pectin metabolism
Potri.001G303600		AT4G34131	UGT73B3						-		UDP-GLUCOSYL TRANSFERASE 73B3	Defense
Potri.002G153200	PtEG16	AT2G01850	XTH27						-		XYLOGLUCAN ENDOTRANSGLUCOSYLASE/HYDROLASE 27 needed for trachery element differentiation	Xyloglucan metabolism
Potri.T039500									-
Potri.T039000									-
Potri.008G165200		AT4G14420							-		HR-like lesion-inducing protein-like	Defense
Potri.007G105800	PtPG25	AT4G33440							-		Polygalacturonase, cold responsive	Pectin metabolism
Potri.018G035100										+
Potri.010G027800		AT4G15530	PPDK							-	PYRUVATE ORTHOPHOSPHATE DIKINASE	Phosphorylation
